# Supplementary material for: ARTDeco: automatic readthrough transcription detection
Source: BMC Bioinformatics. 2020 May 26;21:214. doi: 10.1186/s12859-020-03551-0 (PMC7249449; doi:10.1186/s12859-020-03551-0)
Supplement: Supplementary file 2 — Additional file 2. Supplementary Table 1: List of primary induction and read-in genes identified in IAV-infected macrophages. [file 12859_2020_3551_MOESM2_ESM.csv]

Supplementary Table 1: List of primary induction and read-in genes identified in IAV-infected macrophages.
Gene ID	Gene Symbol	Transcript ID	ARTDeco Assignment	Gold Standard Assignment
ENSG00000000971.15	CFH	ENST00000470918.1	Primary Induction	Gold Standard Primary Induction
ENSG00000002549.12	LAP3	ENST00000508014.5	Primary Induction	N/A
ENSG00000005379.15	BZRAP1	ENST00000582679.1	Read-In	Gold Standard Read-In
ENSG00000005381.7	MPO	ENST00000581022.1	Read-In	N/A
ENSG00000006747.14	SCIN	ENST00000436854.1	Primary Induction	Gold Standard Primary Induction
ENSG00000007944.14	MYLIP	ENST00000349606.4	Primary Induction	N/A
ENSG00000010030.13	ETV7	ENST00000373737.8	Primary Induction	Gold Standard Primary Induction
ENSG00000010818.9	HIVEP2	ENST00000367604.6	Primary Induction	Gold Standard Primary Induction
ENSG00000013374.16	NUB1	ENST00000460712.1	Primary Induction	Gold Standard Primary Induction
ENSG00000020577.13	SAMD4A	ENST00000555719.1	Primary Induction	Gold Standard Primary Induction
ENSG00000020633.18	RUNX3	ENST00000308873.10	Primary Induction	Gold Standard Primary Induction
ENSG00000035720.7	STAP1	ENST00000396225.1	Primary Induction	Gold Standard Primary Induction
ENSG00000043143.20	JADE2	ENST00000612830.1	Primary Induction	Gold Standard Primary Induction
ENSG00000053438.8	NNAT	ENST00000062104.3	Read-In	Gold Standard Read-In
ENSG00000055332.16	EIF2AK2	ENST00000462861.1	Primary Induction	Gold Standard Primary Induction
ENSG00000065328.16	MCM10	ENST00000459751.1	Read-In	Gold Standard Read-In
ENSG00000068079.7	IFI35	ENST00000546325.1	Primary Induction	Gold Standard Primary Induction
ENSG00000071203.9	MS4A12	ENST00000525951.5	Read-In	Gold Standard Read-In
ENSG00000073756.11	PTGS2	ENST00000367468.9	Primary Induction	N/A
ENSG00000078098.13	FAP	ENST00000493182.1	Read-In	N/A
ENSG00000079263.18	SP140	ENST00000544128.5	Primary Induction	N/A
ENSG00000088827.12	SIGLEC1	ENST00000419548.4	Primary Induction	Gold Standard Primary Induction
ENSG00000089101.17	CFAP61	ENST00000493330.5	Read-In	Gold Standard Read-In
ENSG00000089127.12	OAS1	ENST00000553185.1	Primary Induction	Gold Standard Primary Induction
ENSG00000092758.16	COL9A3	ENST00000477612.5	Read-In	Gold Standard Read-In
ENSG00000095587.8	TLL2	ENST00000506028.2	Read-In	Gold Standard Read-In
ENSG00000096968.13	JAK2	ENST00000487310.1	Primary Induction	N/A
ENSG00000099860.8	GADD45B	ENST00000586759.1	Primary Induction	Gold Standard Primary Induction
ENSG00000100226.15	GTPBP1	ENST00000475959.1	Primary Induction	Gold Standard Primary Induction
ENSG00000100336.17	APOL4	ENST00000613247.4	Read-In	Gold Standard Primary Induction
ENSG00000100342.20	APOL1	ENST00000319136.8	Primary Induction	Gold Standard Primary Induction
ENSG00000100918.12	REC8	ENST00000559939.1	Read-In	N/A
ENSG00000101596.15	SMCHD1	ENST00000609587.1	Primary Induction	N/A
ENSG00000101888.11	NXT2	ENST00000372106.5	Primary Induction	N/A
ENSG00000102524.11	TNFSF13B	ENST00000493765.1	Primary Induction	Gold Standard Primary Induction
ENSG00000102794.9	ACOD1	ENST00000449753.2	Primary Induction	Gold Standard Primary Induction
ENSG00000104213.12	PDGFRL	ENST00000523248.1	Primary Induction	N/A
ENSG00000104808.7	DHDH	ENST00000523250.5	Read-In	N/A
ENSG00000105369.9	CD79A	ENST00000221972.7	Read-In	N/A
ENSG00000105376.4	ICAM5	ENST00000586480.1	Read-In	Gold Standard Read-In
ENSG00000105559.11	PLEKHA4	ENST00000601146.1	Primary Induction	N/A
ENSG00000105639.18	JAK3	ENST00000527031.5	Primary Induction	Gold Standard Primary Induction
ENSG00000105672.14	ETV2	ENST00000591135.1	Read-In	N/A
ENSG00000105711.11	SCN1B	ENST00000639260.1	Read-In	N/A
ENSG00000105825.11	TFPI2	ENST00000461482.1	Read-In	N/A
ENSG00000105929.16	ATP6V0A4	ENST00000479909.1	Read-In	Gold Standard Read-In
ENSG00000105939.12	ZC3HAV1	ENST00000242351.9	Primary Induction	Gold Standard Primary Induction
ENSG00000106034.17	CPED1	ENST00000340646.9	Read-In	Gold Standard Primary Induction
ENSG00000106560.10	GIMAP2	ENST00000223293.9	Primary Induction	Gold Standard Primary Induction
ENSG00000106772.17	PRUNE2	ENST00000464414.1	Primary Induction	Gold Standard Primary Induction
ENSG00000106804.7	C5	ENST00000489802.1	Read-In	N/A
ENSG00000107201.9	DDX58	ENST00000379868.5	Primary Induction	Gold Standard Primary Induction
ENSG00000108375.12	RNF43	ENST00000580014.1	Read-In	N/A
ENSG00000108551.4	RASD1	ENST00000579152.1	Primary Induction	N/A
ENSG00000108700.4	CCL8	ENST00000394620.1	Primary Induction	Gold Standard Primary Induction
ENSG00000109472.13	CPE	ENST00000480404.1	Primary Induction	Gold Standard Read-In
ENSG00000109667.11	SLC2A9	ENST00000481042.1	Primary Induction	N/A
ENSG00000110324.10	IL10RA	ENST00000532009.1	Primary Induction	Gold Standard Primary Induction
ENSG00000110848.8	CD69	ENST00000228434.7	Primary Induction	Gold Standard Primary Induction
ENSG00000111331.12	OAS3	ENST00000549918.1	Primary Induction	Gold Standard Primary Induction
ENSG00000111335.12	OAS2	ENST00000392583.6	Read-In	N/A
ENSG00000111799.20	COL12A1	ENST00000474564.1	Read-In	Gold Standard Read-In
ENSG00000111912.19	NCOA7	ENST00000444128.2	Primary Induction	Gold Standard Primary Induction
ENSG00000111961.17	SASH1	ENST00000622663.1	Primary Induction	Gold Standard Primary Induction
ENSG00000112773.15	FAM46A	ENST00000369754.7	Primary Induction	Gold Standard Primary Induction
ENSG00000113504.20	SLC12A7	ENST00000264930.9	Primary Induction	N/A
ENSG00000113749.7	HRH2	ENST00000231683.3	Primary Induction	N/A
ENSG00000114126.17	TFDP2	ENST00000493204.1	Read-In	N/A
ENSG00000114670.13	NEK11	ENST00000507967.1	Read-In	Gold Standard Read-In
ENSG00000114698.14	PLSCR4	ENST00000460350.5	Read-In	Gold Standard Read-In
ENSG00000115263.14	GCG	ENST00000483769.1	Read-In	Gold Standard Read-In
ENSG00000115267.5	IFIH1	ENST00000421365.2	Primary Induction	N/A
ENSG00000115271.10	GCA	ENST00000414723.1	Primary Induction	N/A
ENSG00000116514.16	RNF19B	ENST00000356990.9	Primary Induction	N/A
ENSG00000116741.7	RGS2	ENST00000483295.1	Primary Induction	N/A
ENSG00000116748.21	AMPD1	ENST00000639274.1	Read-In	Gold Standard Read-In
ENSG00000117090.14	SLAMF1	ENST00000494463.1	Read-In	N/A
ENSG00000117226.11	GBP3	ENST00000445969.1	Read-In	N/A
ENSG00000117228.9	GBP1	ENST00000459831.1	Primary Induction	Gold Standard Primary Induction
ENSG00000117475.13	BLZF1	ENST00000367808.7	Primary Induction	Gold Standard Primary Induction
ENSG00000118162.13	KPTN	ENST00000594139.5	Read-In	N/A
ENSG00000119917.13	IFIT3	ENST00000371811.4	Primary Induction	N/A
ENSG00000119922.9	IFIT2	ENST00000611722.1	Primary Induction	Gold Standard Primary Induction
ENSG00000120211.4	INSL4	ENST00000239316.4	Read-In	Gold Standard Read-In
ENSG00000120217.13	CD274	ENST00000381577.3	Primary Induction	Gold Standard Primary Induction
ENSG00000120242.3	IFNA8	ENST00000380205.1	Primary Induction	N/A
ENSG00000120280.5	CXorf21	ENST00000378962.3	Primary Induction	Gold Standard Primary Induction
ENSG00000120539.14	MASTL	ENST00000477034.2	Primary Induction	N/A
ENSG00000120738.7	EGR1	ENST00000239938.4	Primary Induction	N/A
ENSG00000121101.15	TEX14	ENST00000582740.1	Primary Induction	N/A
ENSG00000121380.12	BCL2L14	ENST00000479717.1	Primary Induction	N/A
ENSG00000121853.3	GHSR	ENST00000241256.2	Read-In	Gold Standard Read-In
ENSG00000121858.10	TNFSF10	ENST00000241261.6	Primary Induction	Gold Standard Primary Induction
ENSG00000121900.18	TMEM54	ENST00000482771.1	Read-In	N/A
ENSG00000121964.14	GTDC1	ENST00000482601.1	Read-In	N/A
ENSG00000122224.17	LY9	ENST00000474998.1	Read-In	N/A
ENSG00000122257.19	RBBP6	ENST00000568316.1	Primary Induction	Gold Standard Primary Induction
ENSG00000122643.19	NT5C3A	ENST00000473083.1	Primary Induction	Gold Standard Primary Induction
ENSG00000122778.9	KIAA1549	ENST00000440172.5	Read-In	Gold Standard Read-In
ENSG00000123610.4	TNFAIP6	ENST00000243347.4	Primary Induction	Gold Standard Primary Induction
ENSG00000123685.8	BATF3	ENST00000471382.5	Primary Induction	N/A
ENSG00000124181.14	PLCG1	ENST00000461641.5	Primary Induction	N/A
ENSG00000124216.3	SNAI1	ENST00000244050.2	Read-In	N/A
ENSG00000124256.14	ZBP1	ENST00000546110.5	Primary Induction	Gold Standard Primary Induction
ENSG00000124882.3	EREG	ENST00000244869.2	Primary Induction	Gold Standard Primary Induction
ENSG00000125148.6	MT2A	ENST00000567300.1	Primary Induction	N/A
ENSG00000125347.13	IRF1	ENST00000472045.1	Primary Induction	Gold Standard Primary Induction
ENSG00000125508.3	SRMS	ENST00000217188.1	Read-In	Gold Standard Read-In
ENSG00000125740.13	FOSB	ENST00000590335.1	Primary Induction	N/A
ENSG00000125787.11	GNRH2	ENST00000380346.2	Primary Induction	N/A
ENSG00000125826.20	RBCK1	ENST00000400247.3	Primary Induction	Gold Standard Primary Induction
ENSG00000125879.4	OTOR	ENST00000246081.2	Read-In	Gold Standard Read-In
ENSG00000126262.4	FFAR2	ENST00000246549.2	Primary Induction	Gold Standard Primary Induction
ENSG00000126709.14	IFI6	ENST00000339145.8	Primary Induction	N/A
ENSG00000126803.9	HSPA2	ENST00000554883.1	Primary Induction	N/A
ENSG00000127311.9	HELB	ENST00000536862.1	Primary Induction	Gold Standard Primary Induction
ENSG00000127528.5	KLF2	ENST00000592003.1	Primary Induction	N/A
ENSG00000128203.6	ASPHD2	ENST00000215906.5	Primary Induction	Gold Standard Primary Induction
ENSG00000128284.19	APOL3	ENST00000424878.3	Primary Induction	Gold Standard Primary Induction
ENSG00000128383.12	APOBEC3A	ENST00000249116.6	Primary Induction	Gold Standard Primary Induction
ENSG00000128394.16	APOBEC3F	ENST00000381565.2	Primary Induction	Gold Standard Primary Induction
ENSG00000130368.5	MAS1	ENST00000252660.5	Primary Induction	Gold Standard Read-In
ENSG00000130589.16	HELZ2	ENST00000427522.6	Primary Induction	Gold Standard Primary Induction
ENSG00000130787.13	HIP1R	ENST00000537322.1	Primary Induction	N/A
ENSG00000130813.17	C19orf66	ENST00000586730.1	Primary Induction	Gold Standard Primary Induction
ENSG00000131203.12	IDO1	ENST00000521480.1	Primary Induction	Gold Standard Primary Induction
ENSG00000131979.18	GCH1	ENST00000543643.6	Primary Induction	Gold Standard Primary Induction
ENSG00000132256.18	TRIM5	ENST00000487241.1	Primary Induction	Gold Standard Primary Induction
ENSG00000132274.15	TRIM22	ENST00000414641.5	Primary Induction	Gold Standard Primary Induction
ENSG00000132530.16	XAF1	ENST00000572495.1	Primary Induction	Gold Standard Primary Induction
ENSG00000132554.19	RGS22	ENST00000518474.1	Read-In	Gold Standard Read-In
ENSG00000133026.12	MYH10	ENST00000469865.1	Primary Induction	Gold Standard Read-In
ENSG00000133101.9	CCNA1	ENST00000625767.1	Primary Induction	Gold Standard Primary Induction
ENSG00000133106.14	EPSTI1	ENST00000536042.1	Primary Induction	Gold Standard Primary Induction
ENSG00000133321.10	RARRES3	ENST00000354445.2	Primary Induction	Gold Standard Primary Induction
ENSG00000133466.13	C1QTNF6	ENST00000467564.5	Primary Induction	N/A
ENSG00000133574.9	GIMAP4	ENST00000255945.3	Primary Induction	N/A
ENSG00000134321.11	RSAD2	ENST00000382040.3	Primary Induction	Gold Standard Primary Induction
ENSG00000134326.11	CMPK2	ENST00000256722.9	Primary Induction	Gold Standard Primary Induction
ENSG00000134470.20	IL15RA	ENST00000435171.6	Primary Induction	Gold Standard Primary Induction
ENSG00000134769.21	DTNA	ENST00000592449.1	Primary Induction	Gold Standard Primary Induction
ENSG00000135094.10	SDS	ENST00000257549.8	Primary Induction	Gold Standard Primary Induction
ENSG00000135114.12	OASL	ENST00000620239.4	Primary Induction	Gold Standard Primary Induction
ENSG00000135144.7	DTX1	ENST00000547974.5	Read-In	Gold Standard Read-In
ENSG00000135148.11	TRAFD1	ENST00000257604.9	Primary Induction	Gold Standard Primary Induction
ENSG00000135899.17	SP110	ENST00000489597.1	Primary Induction	Gold Standard Primary Induction
ENSG00000136231.13	IGF2BP3	ENST00000495009.1	Primary Induction	N/A
ENSG00000136244.11	IL6	ENST00000464710.1	Primary Induction	Gold Standard Primary Induction
ENSG00000136492.8	BRIP1	ENST00000577913.1	Read-In	N/A
ENSG00000136514.2	RTP4	ENST00000259030.2	Primary Induction	Gold Standard Primary Induction
ENSG00000136682.14	CBWD2	ENST00000490446.1	Read-In	N/A
ENSG00000136816.15	TOR1B	ENST00000259339.6	Primary Induction	Gold Standard Primary Induction
ENSG00000136826.14	KLF4	ENST00000497048.5	Primary Induction	Gold Standard Primary Induction
ENSG00000137198.9	GMPR	ENST00000544145.1	Primary Induction	Gold Standard Primary Induction
ENSG00000137261.13	KIAA0319	ENST00000616673.4	Read-In	Gold Standard Read-In
ENSG00000137337.14	MDC1	ENST00000613547.4	Read-In	N/A
ENSG00000137494.13	ANKRD42	ENST00000528190.1	Read-In	N/A
ENSG00000137501.17	SYTL2	ENST00000525692.1	Read-In	N/A
ENSG00000137628.16	DDX60	ENST00000507815.1	Read-In	Gold Standard Primary Induction
ENSG00000137726.16	FXYD6	ENST00000583233.5	Primary Induction	Gold Standard Primary Induction
ENSG00000137757.10	CASP5	ENST00000438448.6	Read-In	N/A
ENSG00000137877.9	SPTBN5	ENST00000320955.7	Read-In	N/A
ENSG00000137947.11	GTF2B	ENST00000370500.9	Read-In	N/A
ENSG00000137959.15	IFI44L	ENST00000450498.1	Primary Induction	Gold Standard Primary Induction
ENSG00000137965.10	IFI44	ENST00000446486.1	Primary Induction	N/A
ENSG00000138035.14	PNPT1	ENST00000481066.1	Primary Induction	Gold Standard Primary Induction
ENSG00000138496.16	PARP9	ENST00000489652.1	Primary Induction	Gold Standard Primary Induction
ENSG00000138613.13	APH1B	ENST00000559744.1	Primary Induction	N/A
ENSG00000138642.14	HERC6	ENST00000506842.1	Primary Induction	Gold Standard Primary Induction
ENSG00000138646.8	HERC5	ENST00000264350.7	Primary Induction	Gold Standard Primary Induction
ENSG00000138669.9	PRKG2	ENST00000456882.2	Read-In	Gold Standard Read-In
ENSG00000138755.5	CXCL9	ENST00000264888.5	Read-In	N/A
ENSG00000138769.10	CDKL2	ENST00000515793.1	Read-In	Gold Standard Read-In
ENSG00000139174.11	PRICKLE1	ENST00000640361.1	Primary Induction	N/A
ENSG00000140280.13	LYSMD2	ENST00000267838.6	Primary Induction	Gold Standard Primary Induction
ENSG00000140464.19	PML	ENST00000570213.1	Primary Induction	N/A
ENSG00000140511.11	HAPLN3	ENST00000558770.5	Primary Induction	Gold Standard Primary Induction
ENSG00000141574.7	SECTM1	ENST00000269389.7	Primary Induction	Gold Standard Primary Induction
ENSG00000141682.11	PMAIP1	ENST00000316660.6	Primary Induction	Gold Standard Primary Induction
ENSG00000141753.6	IGFBP4	ENST00000269593.4	Primary Induction	N/A
ENSG00000142089.15	IFITM3	ENST00000399808.4	Primary Induction	Gold Standard Primary Induction
ENSG00000142224.15	IL19	ENST00000620365.1	Read-In	Gold Standard Read-In
ENSG00000143178.12	TBX19	ENST00000465440.1	Read-In	N/A
ENSG00000143344.15	RGL1	ENST00000360851.3	Primary Induction	Gold Standard Primary Induction
ENSG00000143452.15	HORMAD1	ENST00000470397.5	Read-In	Gold Standard Read-In
ENSG00000144655.14	CSRNP1	ENST00000273153.9	Primary Induction	N/A
ENSG00000144837.8	PLA1A	ENST00000472126.1	Read-In	N/A
ENSG00000145088.8	EAF2	ENST00000465664.1	Primary Induction	N/A
ENSG00000145632.14	PLK2	ENST00000504196.1	Primary Induction	N/A
ENSG00000145908.12	ZNF300	ENST00000427179.5	Read-In	Gold Standard Read-In
ENSG00000146192.14	FGD2	ENST00000489356.1	Primary Induction	Gold Standard Primary Induction
ENSG00000146281.5	PM20D2	ENST00000275072.4	Read-In	Gold Standard Read-In
ENSG00000146409.10	SLC18B1	ENST00000275227.8	Primary Induction	Gold Standard Primary Induction
ENSG00000146453.12	PNLDC1	ENST00000610041.5	Read-In	Gold Standard Read-In
ENSG00000146776.14	ATXN7L1	ENST00000464874.1	Primary Induction	Gold Standard Primary Induction
ENSG00000146858.7	ZC3HAV1L	ENST00000275766.1	Read-In	Gold Standard Read-In
ENSG00000147697.8	GSDMC	ENST00000522273.5	Read-In	N/A
ENSG00000147873.5	IFNA5	ENST00000610521.1	Read-In	Gold Standard Read-In
ENSG00000149131.15	SERPING1	ENST00000530113.1	Primary Induction	Gold Standard Primary Induction
ENSG00000149150.8	SLC43A1	ENST00000529452.5	Read-In	Gold Standard Read-In
ENSG00000149451.17	ADAM33	ENST00000483362.1	Read-In	Gold Standard Read-In
ENSG00000149591.16	TAGLN	ENST00000532870.5	Read-In	N/A
ENSG00000150656.14	CNDP1	ENST00000585136.1	Read-In	Gold Standard Read-In
ENSG00000151005.4	TKTL2	ENST00000280605.4	Read-In	N/A
ENSG00000151692.14	RNF144A	ENST00000320892.10	Read-In	Gold Standard Read-In
ENSG00000151725.11	CENPU	ENST00000502461.1	Read-In	N/A
ENSG00000152061.23	RABGAP1L	ENST00000485114.1	Primary Induction	Gold Standard Primary Induction
ENSG00000152749.7	GPR180	ENST00000376958.4	Primary Induction	Gold Standard Primary Induction
ENSG00000152766.5	ANKRD22	ENST00000476963.1	Primary Induction	Gold Standard Primary Induction
ENSG00000152778.8	IFIT5	ENST00000371795.4	Read-In	N/A
ENSG00000152952.11	PLOD2	ENST00000495700.1	Read-In	N/A
ENSG00000153234.13	NR4A2	ENST00000409572.5	Primary Induction	N/A
ENSG00000153246.12	PLA2R1	ENST00000460710.2	Read-In	Gold Standard Read-In
ENSG00000153898.12	MCOLN2	ENST00000530971.1	Primary Induction	Gold Standard Primary Induction
ENSG00000154099.17	DNAAF1	ENST00000564928.1	Primary Induction	Gold Standard Primary Induction
ENSG00000154451.14	GBP5	ENST00000370459.7	Primary Induction	Gold Standard Primary Induction
ENSG00000154642.10	C21orf91	ENST00000284881.8	Primary Induction	Gold Standard Primary Induction
ENSG00000154721.14	JAM2	ENST00000480456.5	Read-In	Gold Standard Read-In
ENSG00000155287.10	SLC25A28	ENST00000434701.5	Primary Induction	N/A
ENSG00000155961.4	RAB39B	ENST00000369454.3	Read-In	Gold Standard Read-In
ENSG00000156194.17	PPEF2	ENST00000515552.1	Read-In	Gold Standard Read-In
ENSG00000156500.15	FAM122C	ENST00000494709.1	Primary Induction	Gold Standard Primary Induction
ENSG00000156509.13	FBXO43	ENST00000520987.1	Read-In	Gold Standard Read-In
ENSG00000156587.15	UBE2L6	ENST00000287156.8	Primary Induction	Gold Standard Primary Induction
ENSG00000157005.3	SST	ENST00000287641.3	Read-In	N/A
ENSG00000157111.12	TMEM171	ENST00000287773.5	Primary Induction	N/A
ENSG00000157601.13	MX1	ENST00000491110.1	Primary Induction	Gold Standard Primary Induction
ENSG00000158220.13	ESYT3	ENST00000460133.1	Primary Induction	Gold Standard Read-In
ENSG00000158517.13	NCF1	ENST00000486097.1	Primary Induction	N/A
ENSG00000160050.14	CCDC28B	ENST00000469003.5	Read-In	Gold Standard Read-In
ENSG00000160097.16	FNDC5	ENST00000483143.1	Read-In	Gold Standard Read-In
ENSG00000162461.7	SLC25A34	ENST00000465495.1	Read-In	N/A
ENSG00000162571.13	TTLL10	ENST00000486379.1	Read-In	Gold Standard Read-In
ENSG00000162614.18	NEXN	ENST00000470735.1	Primary Induction	N/A
ENSG00000162654.8	GBP4	ENST00000471938.1	Primary Induction	N/A
ENSG00000162706.12	CADM3	ENST00000416746.1	Read-In	Gold Standard Read-In
ENSG00000162771.7	FAM71A	ENST00000294829.4	Read-In	N/A
ENSG00000162843.17	WDR64	ENST00000496914.1	Read-In	Gold Standard Read-In
ENSG00000162994.15	CLHC1	ENST00000451916.1	Primary Induction	N/A
ENSG00000163121.9	NEURL3	ENST00000310865.7	Primary Induction	N/A
ENSG00000163328.13	GPR155	ENST00000497620.1	Read-In	N/A
ENSG00000163564.14	PYHIN1	ENST00000485134.1	Read-In	Gold Standard Read-In
ENSG00000163568.14	AIM2	ENST00000368130.8	Primary Induction	N/A
ENSG00000163581.13	SLC2A2	ENST00000314251.7	Read-In	Gold Standard Read-In
ENSG00000163644.14	PPM1K	ENST00000608933.5	Primary Induction	Gold Standard Primary Induction
ENSG00000163666.8	HESX1	ENST00000295934.7	Primary Induction	N/A
ENSG00000163673.7	DCLK3	ENST00000636136.1	Read-In	Gold Standard Read-In
ENSG00000163746.11	PLSCR2	ENST00000474418.1	Read-In	N/A
ENSG00000163840.9	DTX3L	ENST00000296161.8	Primary Induction	N/A
ENSG00000164113.10	ADAD1	ENST00000464160.1	Read-In	Gold Standard Read-In
ENSG00000164128.6	NPY1R	ENST00000296533.2	Read-In	Gold Standard Read-In
ENSG00000164136.16	IL15	ENST00000505351.1	Primary Induction	Gold Standard Primary Induction
ENSG00000164303.10	ENPP6	ENST00000512353.1	Read-In	Gold Standard Read-In
ENSG00000164309.14	CMYA5	ENST00000505466.1	Read-In	Gold Standard Read-In
ENSG00000164342.12	TLR3	ENST00000504367.1	Primary Induction	Gold Standard Primary Induction
ENSG00000164404.8	GDF9	ENST00000296875.3	Read-In	N/A
ENSG00000164430.15	MB21D1	ENST00000370315.3	Primary Induction	N/A
ENSG00000164451.13	CALHM4	ENST00000368597.6	Read-In	Gold Standard Read-In
ENSG00000165259.13	HDX	ENST00000465509.3	Primary Induction	Gold Standard Primary Induction
ENSG00000166866.12	MYO1A	ENST00000476795.1	Read-In	N/A
ENSG00000166930.6	MS4A5	ENST00000534071.1	Read-In	Gold Standard Read-In
ENSG00000167601.11	AXL	ENST00000594880.1	Primary Induction	Gold Standard Primary Induction
ENSG00000168016.14	TRANK1	ENST00000643881.1	Primary Induction	Gold Standard Primary Induction
ENSG00000168062.9	BATF2	ENST00000435842.2	Primary Induction	Gold Standard Primary Induction
ENSG00000168310.10	IRF2	ENST00000393593.7	Read-In	N/A
ENSG00000168394.11	TAP1	ENST00000643049.1	Primary Induction	Gold Standard Primary Induction
ENSG00000168404.12	MLKL	ENST00000575695.5	Primary Induction	Gold Standard Primary Induction
ENSG00000168899.4	VAMP5	ENST00000462451.1	Primary Induction	Gold Standard Primary Induction
ENSG00000169245.5	CXCL10	ENST00000306602.2	Primary Induction	Gold Standard Primary Induction
ENSG00000169248.12	CXCL11	ENST00000306621.7	Primary Induction	N/A
ENSG00000169252.5	ADRB2	ENST00000305988.5	Primary Induction	Gold Standard Primary Induction
ENSG00000169313.9	P2RY12	ENST00000468596.1	Primary Induction	Gold Standard Primary Induction
ENSG00000169327.5	OR5AU1	ENST00000641822.1	Read-In	Gold Standard Read-In
ENSG00000169605.5	GKN1	ENST00000478888.1	Read-In	Gold Standard Read-In
ENSG00000169621.9	APLF	ENST00000445692.5	Read-In	N/A
ENSG00000169684.13	CHRNA5	ENST00000559576.1	Read-In	N/A
ENSG00000170044.8	ZPLD1	ENST00000478083.1	Read-In	Gold Standard Read-In
ENSG00000170122.5	FOXD4	ENST00000382500.3	Primary Induction	Gold Standard Read-In
ENSG00000170525.20	PFKFB3	ENST00000379775.8	Primary Induction	Gold Standard Primary Induction
ENSG00000170542.5	SERPINB9	ENST00000380698.4	Primary Induction	Gold Standard Primary Induction
ENSG00000171049.8	FPR2	ENST00000600722.1	Primary Induction	Gold Standard Primary Induction
ENSG00000171631.14	P2RY6	ENST00000538328.1	Primary Induction	N/A
ENSG00000171855.6	IFNB1	ENST00000380232.3	Primary Induction	Gold Standard Primary Induction
ENSG00000171989.5	LDHAL6B	ENST00000307144.5	Primary Induction	N/A
ENSG00000172123.12	SLFN12	ENST00000428476.2	Primary Induction	Gold Standard Primary Induction
ENSG00000172183.14	ISG20	ENST00000546338.2	Primary Induction	Gold Standard Primary Induction
ENSG00000172345.13	STARD5	ENST00000560723.5	Primary Induction	N/A
ENSG00000172602.9	RND1	ENST00000551243.1	Primary Induction	N/A
ENSG00000173083.14	HPSE	ENST00000311412.9	Primary Induction	Gold Standard Primary Induction
ENSG00000173193.13	PARP14	ENST00000475640.1	Primary Induction	Gold Standard Primary Induction
ENSG00000173200.12	PARP15	ENST00000493645.1	Read-In	N/A
ENSG00000173801.16	JUP	ENST00000420370.5	Primary Induction	Gold Standard Primary Induction
ENSG00000173818.16	ENDOV	ENST00000519331.1	Read-In	N/A
ENSG00000173821.19	RNF213	ENST00000571908.1	Primary Induction	Gold Standard Primary Induction
ENSG00000174123.10	TLR10	ENST00000508334.1	Primary Induction	N/A
ENSG00000174776.10	WDR49	ENST00000471198.1	Read-In	Gold Standard Read-In
ENSG00000174804.3	FZD4	ENST00000531380.1	Primary Induction	N/A
ENSG00000174837.14	ADGRE1	ENST00000596944.1	Primary Induction	Gold Standard Primary Induction
ENSG00000175305.17	CCNE2	ENST00000517487.5	Primary Induction	N/A
ENSG00000175643.8	RMI2	ENST00000572992.1	Primary Induction	Gold Standard Primary Induction
ENSG00000176046.8	NUPR1	ENST00000567646.1	Primary Induction	Gold Standard Primary Induction
ENSG00000176749.8	CDK5R1	ENST00000584792.5	Primary Induction	Gold Standard Read-In
ENSG00000177047.6	IFNW1	ENST00000380229.3	Primary Induction	N/A
ENSG00000177409.11	SAMD9L	ENST00000610760.1	Primary Induction	Gold Standard Primary Induction
ENSG00000178033.5	FAM26E	ENST00000368599.3	Primary Induction	N/A
ENSG00000178685.13	PARP10	ENST00000526985.1	Primary Induction	Gold Standard Primary Induction
ENSG00000179029.14	TMEM107	ENST00000449985.6	Primary Induction	N/A
ENSG00000179044.15	EXOC3L1	ENST00000563536.1	Primary Induction	N/A
ENSG00000179071.4	CCDC89	ENST00000316398.4	Read-In	Gold Standard Read-In
ENSG00000179144.4	GIMAP7	ENST00000313543.4	Primary Induction	N/A
ENSG00000179921.14	GPBAR1	ENST00000521462.1	Primary Induction	N/A
ENSG00000180233.10	ZNRF2	ENST00000459998.1	Primary Induction	N/A
ENSG00000180628.14	PCGF5	ENST00000490164.1	Primary Induction	Gold Standard Primary Induction
ENSG00000180712.3	RP11-290F5.2	ENST00000317596.3	Read-In	N/A
ENSG00000180974.4	OR52E4	ENST00000316987.4	Read-In	Gold Standard Read-In
ENSG00000180988.2	OR52N2	ENST00000317037.2	Read-In	N/A
ENSG00000181074.4	OR52N4	ENST00000317254.3	Read-In	Gold Standard Read-In
ENSG00000181418.7	DDN	ENST00000421952.2	Read-In	Gold Standard Read-In
ENSG00000181778.4	TMEM252	ENST00000377311.3	Read-In	Gold Standard Read-In
ENSG00000182308.6	DCAF4L1	ENST00000333141.6	Read-In	N/A
ENSG00000182393.2	IFNL1	ENST00000333625.2	Primary Induction	N/A
ENSG00000182782.7	HCAR2	ENST00000328880.5	Primary Induction	N/A
ENSG00000183318.11	SPDYE4	ENST00000582989.1	Read-In	Gold Standard Read-In
ENSG00000183486.12	MX2	ENST00000398632.3	Primary Induction	Gold Standard Primary Induction
ENSG00000183734.4	ASCL2	ENST00000331289.4	Primary Induction	N/A
ENSG00000183833.16	MAATS1	ENST00000472117.5	Read-In	N/A
ENSG00000184492.6	FOXD4L1	ENST00000306507.6	Primary Induction	N/A
ENSG00000184588.17	PDE4B	ENST00000483863.2	Primary Induction	Gold Standard Primary Induction
ENSG00000184898.6	RBM43	ENST00000409092.1	Primary Induction	Gold Standard Primary Induction
ENSG00000184979.9	USP18	ENST00000215794.7	Primary Induction	N/A
ENSG00000185201.16	IFITM2	ENST00000399815.2	Primary Induction	N/A
ENSG00000185338.5	SOCS1	ENST00000332029.2	Primary Induction	Gold Standard Primary Induction
ENSG00000185621.11	LMLN	ENST00000419117.5	Read-In	N/A
ENSG00000185697.16	MYBL1	ENST00000523304.1	Read-In	N/A
ENSG00000185745.9	IFIT1	ENST00000371804.3	Primary Induction	Gold Standard Primary Induction
ENSG00000185880.12	TRIM69	ENST00000560141.2	Read-In	N/A
ENSG00000186051.6	TAL2	ENST00000334077.5	Read-In	N/A
ENSG00000186265.9	BTLA	ENST00000474965.1	Read-In	Gold Standard Read-In
ENSG00000186280.6	KDM4D	ENST00000610872.1	Read-In	N/A
ENSG00000187608.8	ISG15	ENST00000379389.4	Primary Induction	Gold Standard Primary Induction
ENSG00000187764.11	SEMA4D	ENST00000433650.5	Primary Induction	Gold Standard Primary Induction
ENSG00000187775.16	DNAH17	ENST00000587177.1	Read-In	N/A
ENSG00000188157.14	AGRN	ENST00000478677.1	Primary Induction	N/A
ENSG00000188282.12	RUFY4	ENST00000463872.1	Primary Induction	N/A
ENSG00000188290.10	HES4	ENST00000484667.2	Primary Induction	N/A
ENSG00000188313.12	PLSCR1	ENST00000484560.1	Primary Induction	Gold Standard Primary Induction
ENSG00000188379.6	IFNA2	ENST00000380206.3	Primary Induction	N/A
ENSG00000188676.13	IDO2	ENST00000343295.8	Read-In	N/A
ENSG00000188886.3	ASTL	ENST00000470582.1	Read-In	Gold Standard Read-In
ENSG00000188897.8	CTD-3088G3.8	ENST00000599216.5	Read-In	N/A
ENSG00000189167.11	ZAR1L	ENST00000533490.6	Read-In	Gold Standard Read-In
ENSG00000189362.11	NEMP2	ENST00000409150.7	Read-In	N/A
ENSG00000196116.7	TDRD7	ENST00000492428.1	Primary Induction	Gold Standard Primary Induction
ENSG00000196440.11	ARMCX4	ENST00000453574.1	Read-In	N/A
ENSG00000196550.10	FAM72A	ENST00000468509.1	Primary Induction	N/A
ENSG00000196569.12	LAMA2	ENST00000494137.1	Primary Induction	Gold Standard Primary Induction
ENSG00000196628.16	TCF4	ENST00000626631.1	Primary Induction	Gold Standard Primary Induction
ENSG00000196664.4	TLR7	ENST00000380659.3	Primary Induction	N/A
ENSG00000197272.2	IL27	ENST00000356897.1	Primary Induction	Gold Standard Primary Induction
ENSG00000197430.10	OPALIN	ENST00000611913.4	Read-In	Gold Standard Read-In
ENSG00000197520.10	FAM177B	ENST00000445590.3	Read-In	Gold Standard Read-In
ENSG00000197536.11	AC116366.4	ENST00000461203.5	Primary Induction	N/A
ENSG00000197635.9	DPP4	ENST00000468903.1	Read-In	N/A
ENSG00000197646.7	PDCD1LG2	ENST00000397747.4	Read-In	N/A
ENSG00000197919.5	IFNA1	ENST00000276927.2	Primary Induction	N/A
ENSG00000197992.6	CLEC9A	ENST00000538482.1	Primary Induction	Gold Standard Read-In
ENSG00000198301.11	SDAD1	ENST00000515836.5	Read-In	N/A
ENSG00000198576.3	ARC	ENST00000356613.3	Primary Induction	N/A
ENSG00000198590.11	AC136290.1	ENST00000425564.2	Read-In	N/A
ENSG00000198673.10	FAM19A2	ENST00000547941.1	Primary Induction	N/A
ENSG00000203364.2	RP11-370F5.4	ENST00000366188.2	Primary Induction	N/A
ENSG00000204010.3	IFIT1B	ENST00000371809.3	Read-In	N/A
ENSG00000204388.6	HSPA1B	ENST00000375650.4	Read-In	Gold Standard Primary Induction
ENSG00000204421.2	LY6G6C	ENST00000375819.2	Read-In	Gold Standard Read-In
ENSG00000204616.10	TRIM31	ENST00000471695.1	Primary Induction	Gold Standard Primary Induction
ENSG00000204709.4	C6orf100	ENST00000377186.3	Read-In	N/A
ENSG00000204979.7	MS4A13	ENST00000437058.6	Read-In	Gold Standard Read-In
ENSG00000205045.8	SLFN12L	ENST00000361112.6	Primary Induction	N/A
ENSG00000205362.11	MT1A	ENST00000290705.12	Read-In	Gold Standard Read-In
ENSG00000205364.3	MT1M	ENST00000379818.3	Read-In	N/A
ENSG00000205413.7	SAMD9	ENST00000379958.2	Primary Induction	Gold Standard Primary Induction
ENSG00000205837.7	AC079923.1	ENST00000412528.5	Read-In	N/A
ENSG00000205853.10	RFPL3S	ENST00000621921.2	Read-In	N/A
ENSG00000206190.11	ATP10A	ENST00000555450.1	Primary Induction	Gold Standard Primary Induction
ENSG00000206559.7	ZCWPW2	ENST00000457897.1	Primary Induction	Gold Standard Read-In
ENSG00000212743.2	RP11-563J2.3	ENST00000391437.2	Read-In	N/A
ENSG00000213062.4	RP1-206D15.6	ENST00000392097.4	Read-In	N/A
ENSG00000213512.1	GBP7	ENST00000294671.2	Read-In	Gold Standard Read-In
ENSG00000213516.9	RBMXL1	ENST00000321792.5	Read-In	N/A
ENSG00000213533.11	TMEM110	ENST00000482155.1	Primary Induction	N/A
ENSG00000214226.8	C17orf67	ENST00000487705.1	Primary Induction	N/A
ENSG00000214407.3	RP11-221J22.1	ENST00000465215.1	Read-In	N/A
ENSG00000214870.8	AC004540.5	ENST00000430548.5	Read-In	Gold Standard Read-In
ENSG00000215244.2	RP11-563J2.2	ENST00000399868.2	Read-In	N/A
ENSG00000221963.5	APOL6	ENST00000409652.4	Primary Induction	Gold Standard Primary Induction
ENSG00000221986.6	MYBPHL	ENST00000489706.5	Read-In	Gold Standard Read-In
ENSG00000221996.6	OR52B4	ENST00000624801.3	Read-In	Gold Standard Read-In
ENSG00000223387.6	RP11-408H1.3	ENST00000418839.2	Primary Induction	N/A
ENSG00000225172.5	RP11-16L9.2	ENST00000440162.1	Read-In	Gold Standard Read-In
ENSG00000225231.1	AC091814.2	ENST00000412084.1	Read-In	N/A
ENSG00000225582.1	AC011193.1	ENST00000441287.1	Read-In	Gold Standard Read-In
ENSG00000225605.2	RP11-550H2.1	ENST00000436121.2	Read-In	Gold Standard Read-In
ENSG00000225948.2	RP11-554I8.1	ENST00000448835.2	Read-In	Gold Standard Read-In
ENSG00000226004.1	RP11-10J5.1	ENST00000417932.1	Primary Induction	N/A
ENSG00000226751.2	AF127936.5	ENST00000435315.2	Primary Induction	Gold Standard Primary Induction
ENSG00000226853.2	AC010894.3	ENST00000606406.1	Primary Induction	N/A
ENSG00000227082.1	CH17-437K3.1	ENST00000417218.1	Read-In	N/A
ENSG00000227403.1	AC009299.3	ENST00000439050.1	Read-In	Gold Standard Read-In
ENSG00000228079.2	AC012368.1	ENST00000423539.2	Read-In	N/A
ENSG00000228083.2	IFNA14	ENST00000380222.3	Primary Induction	N/A
ENSG00000228587.1	RP1-41P2.7	ENST00000417782.1	Read-In	Gold Standard Read-In
ENSG00000228857.2	AC104653.1	ENST00000420579.1	Primary Induction	N/A
ENSG00000228952.1	RP11-567G11.1	ENST00000440726.1	Read-In	N/A
ENSG00000229192.6	AC004870.3	ENST00000412996.1	Read-In	Gold Standard Read-In
ENSG00000229474.6	PATL2	ENST00000558159.1	Primary Induction	N/A
ENSG00000229546.1	RP11-366O17.3	ENST00000415620.1	Read-In	N/A
ENSG00000229922.5	RP11-240M16.1	ENST00000434437.5	Read-In	N/A
ENSG00000231010.1	RP6-109B7.2	ENST00000439423.1	Primary Induction	Gold Standard Primary Induction
ENSG00000231178.1	RP11-125D12.1	ENST00000427460.1	Read-In	Gold Standard Read-In
ENSG00000231509.1	RP11-574F11.3	ENST00000443792.1	Read-In	N/A
ENSG00000231539.1	AC010132.10	ENST00000433315.1	Read-In	Gold Standard Read-In
ENSG00000231808.2	RP11-143M1.4	ENST00000416242.2	Read-In	Gold Standard Primary Induction
ENSG00000232680.2	AC002511.3	ENST00000428426.2	Read-In	N/A
ENSG00000232884.7	AF127936.3	ENST00000455253.6	Read-In	Gold Standard Read-In
ENSG00000233536.2	RP11-867G2.5	ENST00000438416.2	Read-In	N/A
ENSG00000233760.1	AC004947.2	ENST00000420912.1	Read-In	Gold Standard Read-In
ENSG00000233816.3	IFNA13	ENST00000449498.2	Primary Induction	N/A
ENSG00000233975.1	RP11-288L9.1	ENST00000440492.1	Read-In	N/A
ENSG00000234148.2	RP11-395L14.3	ENST00000449954.1	Read-In	N/A
ENSG00000234199.2	AC010982.1	ENST00000412690.1	Read-In	N/A
ENSG00000234362.5	AC104654.2	ENST00000436551.1	Primary Induction	Gold Standard Primary Induction
ENSG00000234506.5	RP11-274B18.2	ENST00000432148.5	Primary Induction	Gold Standard Primary Induction
ENSG00000234756.1	RP11-120C12.3	ENST00000442753.1	Read-In	Gold Standard Read-In
ENSG00000234776.4	C11orf94	ENST00000449465.1	Read-In	N/A
ENSG00000234883.5	MIR155HG	ENST00000456917.1	Primary Induction	N/A
ENSG00000235159.1	RP6-109B7.4	ENST00000412643.1	Primary Induction	N/A
ENSG00000235750.9	KIAA0040	ENST00000619513.1	Primary Induction	Gold Standard Primary Induction
ENSG00000235770.5	AC122136.1	ENST00000419922.1	Read-In	N/A
ENSG00000236172.6	LINC01246	ENST00000592816.1	Read-In	Gold Standard Read-In
ENSG00000236892.1	RP11-482E14.2	ENST00000413757.1	Read-In	N/A
ENSG00000237352.3	RP4-794H19.4	ENST00000424308.1	Primary Induction	Gold Standard Primary Induction
ENSG00000237927.1	RP3-393E18.2	ENST00000430078.1	Read-In	N/A
ENSG00000237943.6	RP11-5N23.2	ENST00000414894.1	Read-In	Gold Standard Read-In
ENSG00000239713.8	APOBEC3G	ENST00000481958.1	Primary Induction	Gold Standard Primary Induction
ENSG00000240973.1	RP11-458K10.2	ENST00000470532.1	Read-In	Gold Standard Read-In
ENSG00000241058.3	NSUN6	ENST00000414939.1	Primary Induction	N/A
ENSG00000241912.1	RP11-292E2.2	ENST00000462300.1	Read-In	N/A
ENSG00000242072.1	RP11-458K10.1	ENST00000471672.1	Read-In	Gold Standard Read-In
ENSG00000243012.1	RP11-292E2.4	ENST00000462835.1	Read-In	Gold Standard Read-In
ENSG00000243089.1	RP11-779P15.2	ENST00000484675.1	Primary Induction	N/A
ENSG00000243629.1	RP11-6F2.4	ENST00000471357.1	Read-In	N/A
ENSG00000244545.1	RP11-788A4.1	ENST00000496084.1	Read-In	N/A
ENSG00000248693.1	CTD-2023M8.1	ENST00000512978.1	Primary Induction	Gold Standard Primary Induction
ENSG00000249096.6	RP11-290F5.1	ENST00000608785.1	Read-In	N/A
ENSG00000249601.2	CTB-27N1.1	ENST00000520275.1	Primary Induction	Gold Standard Read-In
ENSG00000250508.1	RP11-757G1.6	ENST00000512200.1	Primary Induction	N/A
ENSG00000251136.8	RP11-37B2.1	ENST00000523859.1	Primary Induction	N/A
ENSG00000251259.1	AC004069.2	ENST00000504082.1	Read-In	Gold Standard Read-In
ENSG00000251600.6	RP11-673E1.1	ENST00000509369.1	Read-In	Gold Standard Read-In
ENSG00000253190.3	AC084082.3	ENST00000517961.3	Primary Induction	N/A
ENSG00000254233.1	RP11-242J7.1	ENST00000519173.1	Read-In	Gold Standard Read-In
ENSG00000255355.1	AP000640.2	ENST00000534120.1	Primary Induction	N/A
ENSG00000255363.2	RP11-672A2.5	ENST00000532413.1	Primary Induction	N/A
ENSG00000255470.1	RP11-113D6.6	ENST00000527671.1	Read-In	Gold Standard Read-In
ENSG00000255690.2	TRIL	ENST00000539664.2	Primary Induction	N/A
ENSG00000256422.5	RP11-886D15.1	ENST00000545630.1	Read-In	Gold Standard Read-In
ENSG00000256525.6	POLG2	ENST00000580893.5	Read-In	N/A
ENSG00000256995.6	RP11-114G22.1	ENST00000628326.1	Read-In	N/A
ENSG00000257084.1	U47924.27	ENST00000537269.1	Read-In	N/A
ENSG00000257354.2	RP11-631N16.2	ENST00000550290.2	Read-In	N/A
ENSG00000258441.1	CTD-2552B11.4	ENST00000555688.1	Read-In	N/A
ENSG00000258733.5	CTD-2341M24.1	ENST00000557195.5	Primary Induction	Gold Standard Primary Induction
ENSG00000259071.1	RP11-247L20.4	ENST00000555403.1	Read-In	N/A
ENSG00000259200.1	RP11-718O11.1	ENST00000559600.1	Read-In	Gold Standard Read-In
ENSG00000260302.2	RP11-973H7.4	ENST00000563722.1	Read-In	Gold Standard Read-In
ENSG00000260823.1	RP11-249C24.10	ENST00000569778.1	Primary Induction	N/A
ENSG00000261000.1	RP11-534L20.5	ENST00000562504.1	Read-In	N/A
ENSG00000261019.1	RP11-111K18.2	ENST00000569883.1	Read-In	Gold Standard Read-In
ENSG00000261618.1	RP11-79H23.3	ENST00000565297.1	Read-In	N/A
ENSG00000261703.1	RP11-327F22.5	ENST00000565327.1	Read-In	Gold Standard Read-In
ENSG00000261889.1	RP11-473M20.16	ENST00000570843.1	Primary Induction	N/A
ENSG00000262061.5	RP11-1260E13.4	ENST00000573601.1	Primary Induction	Gold Standard Primary Induction
ENSG00000262202.4	RP11-160E2.6	ENST00000573866.2	Primary Induction	N/A
ENSG00000263683.1	RP4-777O23.1	ENST00000579437.1	Primary Induction	N/A
ENSG00000264083.1	RP11-227G15.9	ENST00000584125.1	Read-In	Gold Standard Read-In
ENSG00000264860.1	RP11-143K11.5	ENST00000580671.1	Primary Induction	N/A
ENSG00000265478.2	CTD-2145A24.5	ENST00000584957.2	Read-In	Gold Standard Read-In
ENSG00000267011.5	CTB-50L17.16	ENST00000589066.1	Primary Induction	N/A
ENSG00000267547.1	RP11-686D22.4	ENST00000592117.1	Read-In	N/A
ENSG00000267898.1	CTD-2639E6.9	ENST00000594305.1	Primary Induction	N/A
ENSG00000269609.5	RP11-18I14.10	ENST00000598368.1	Primary Induction	N/A
ENSG00000269720.2	CTD-2521M24.13	ENST00000597169.1	Read-In	N/A
ENSG00000270022.3	RNU12	ENST00000602478.1	Primary Induction	N/A
ENSG00000270379.5	HEATR9	ENST00000604376.1	Read-In	Gold Standard Read-In
ENSG00000270761.1	RP11-385F7.1	ENST00000604014.1	Primary Induction	N/A
ENSG00000270977.1	AC015849.16	ENST00000604907.1	Read-In	Gold Standard Read-In
ENSG00000271503.5	CCL5	ENST00000603197.5	Primary Induction	Gold Standard Primary Induction
ENSG00000271538.5	RP11-326I11.4	ENST00000605270.5	Read-In	N/A
ENSG00000271646.1	RP11-326I11.3	ENST00000605834.1	Primary Induction	N/A
ENSG00000272002.1	RP11-557L19.1	ENST00000606959.1	Read-In	N/A
ENSG00000272092.1	RP11-350N15.5	ENST00000607047.1	Primary Induction	N/A
ENSG00000272217.1	XXbac-BPG157A10.21	ENST00000606432.1	Read-In	Gold Standard Read-In
ENSG00000272221.1	XXbac-BPG181B23.7	ENST00000606743.1	Read-In	N/A
ENSG00000272275.1	RP11-791G15.2	ENST00000606907.1	Primary Induction	Gold Standard Read-In
ENSG00000272334.1	RP11-129K12.1	ENST00000607089.1	Read-In	Gold Standard Read-In
ENSG00000272343.1	RP11-140I16.3	ENST00000606048.1	Read-In	Gold Standard Read-In
ENSG00000272463.1	RP11-532F6.3	ENST00000606285.1	Primary Induction	Gold Standard Primary Induction
ENSG00000272525.1	RP11-79P5.9	ENST00000607001.1	Primary Induction	N/A
ENSG00000272563.1	RP11-480C16.1	ENST00000608834.1	Read-In	N/A
ENSG00000272892.1	RP11-57G10.8	ENST00000610279.1	Primary Induction	N/A
ENSG00000272906.1	RP11-533E19.7	ENST00000610272.1	Primary Induction	N/A
ENSG00000272994.1	RP11-332H14.2	ENST00000610036.1	Primary Induction	Gold Standard Read-In
ENSG00000273129.1	RP5-973M2.2	ENST00000608917.1	Primary Induction	N/A
ENSG00000273156.1	RP11-127B20.2	ENST00000610058.1	Read-In	N/A
ENSG00000273272.1	CTA-384D8.34	ENST00000609268.1	Primary Induction	N/A
ENSG00000273342.1	KB-1440D3.14	ENST00000609038.1	Read-In	N/A
ENSG00000273375.1	RP11-803P9.1	ENST00000610089.1	Read-In	N/A
ENSG00000273507.4	RP11-50D16.4	ENST00000618106.4	Read-In	Gold Standard Read-In
ENSG00000273972.1	CTD-2306A12.1	ENST00000618734.1	Read-In	N/A
ENSG00000274156.1	RP11-407N8.6	ENST00000614647.1	Read-In	N/A
ENSG00000274213.1	RP11-670E13.6	ENST00000619432.1	Primary Induction	N/A
ENSG00000274225.1	KB-68A7.1	ENST00000617205.1	Primary Induction	N/A
ENSG00000275152.4	CCL16	ENST00000613642.4	Read-In	Gold Standard Read-In
ENSG00000275302.1	CCL4	ENST00000613947.1	Primary Induction	N/A
ENSG00000275691.1	RP11-249C24.12	ENST00000379816.5	Read-In	Gold Standard Read-In
ENSG00000275718.1	CCL15	ENST00000614368.1	Read-In	N/A
ENSG00000275722.4	LYZL6	ENST00000615905.4	Read-In	Gold Standard Read-In
ENSG00000276070.4	CCL4L2	ENST00000620732.4	Primary Induction	N/A
ENSG00000276085.1	CCL3L3	ENST00000612839.1	Primary Induction	Gold Standard Primary Induction
ENSG00000276216.1	CH17-373J23.1	ENST00000618589.1	Primary Induction	N/A
ENSG00000277463.1	CTD-3035K23.6	ENST00000617734.1	Read-In	N/A
ENSG00000277511.1	CTD-2095E4.5	ENST00000613639.1	Primary Induction	Gold Standard Primary Induction
ENSG00000277692.1	RP11-358N2.2	ENST00000612444.1	Read-In	N/A
ENSG00000277932.2	OR52E5	ENST00000610445.2	Read-In	Gold Standard Read-In
ENSG00000278869.1	CITF22-49E9.3	ENST00000623759.1	Primary Induction	N/A
ENSG00000282851.2	BISPR	ENST00000635339.1	Primary Induction	Gold Standard Primary Induction
ENSG00000283078.1	RP11-11M20.4	ENST00000635124.1	Primary Induction	Gold Standard Read-In
ENSG00000283384.1	RP11-153I24.5	ENST00000636191.1	Primary Induction	N/A
ENSG00000283408.1	RP1-242N11.1	ENST00000636739.1	Read-In	N/A
ENSG00000283648.1	RP5-958B11.1	ENST00000637240.1	Read-In	Gold Standard Read-In
ENSG00000284052.1	RP11-284E5.1	ENST00000640211.1	Read-In	N/A
ENSG00000284640.1	RP11-181E22.4	ENST00000641402.1	Read-In	Gold Standard Read-In
ENSG00000285108.1	RP11-419K12.2	ENST00000646849.1	Read-In	Gold Standard Read-In
ENSG00000285374.1	RP11-118B23.7	ENST00000644179.1	Read-In	Gold Standard Read-In
ENSG00000285385.1	RP11-2I7.1	ENST00000513325.5	Read-In	N/A
ENSG00000185156.5	N/A	ENST00000329805.5	N/A	Gold Standard Read-In
ENSG00000261087.1	N/A	ENST00000565617.1	N/A	Gold Standard Read-In
ENSG00000267397.1	N/A	ENST00000590983.1	N/A	Gold Standard Read-In
ENSG00000271614.1	N/A	ENST00000605386.1	N/A	Gold Standard Read-In
ENSG00000271815.1	N/A	ENST00000607296.1	N/A	Gold Standard Read-In
