# Supplementary material for: ARTDeco: automatic readthrough transcription detection
Source: BMC Bioinformatics. 2020 May 26;21:214. doi: 10.1186/s12859-020-03551-0 (PMC7249449; doi:10.1186/s12859-020-03551-0)
Supplement: Supplementary file 3 — Additional file 3. Supplementary Table 2: DoGs discovered by ARTDeco for IAV-, ΔNS1-, and mock- infected macrophages. Genomic coordinates are relative to the hg38 version of the human genome. [file 12859_2020_3551_MOESM3_ESM.csv]

Supplementary Table 2: DoGs discovered by ARTDeco for IAV-, _NS1-, and mock- infected macrophages. Genomic coordinates are relative to the hg38 version of the human genome.
Gene Name	Gene Symbol	Chrom	Start	Stop	Strand
ENSG00000008083.13	JARID2	chr6	15522040	15527540	+
ENSG00000031081.10	ARHGAP31	chr3	119420714	119441714	+
ENSG00000039319.16	ZFYVE16	chr5	80479350	80487350	+
ENSG00000049860.13	HEXB	chr5	74722647	74727647	+
ENSG00000054967.12	RELT	chr11	73397474	73404974	+
ENSG00000064703.11	DDX20	chr1	111768016	111772016	+
ENSG00000067992.12	PDK3	chrX	24539837	24545337	+
ENSG00000071205.11	ARHGAP10	chr4	148072780	148097280	+
ENSG00000073737.16	DHRS9	chr2	169096167	169100667	+
ENSG00000075426.11	FOSL2	chr2	28417312	28423312	+
ENSG00000077380.15	DYNC1I2	chr2	171748420	171754920	+
ENSG00000079246.15	XRCC5	chr2	216206303	216211303	+
ENSG00000080561.13	MID2	chrX	107927193	107931693	+
ENSG00000082641.15	NFE2L1	chr17	48061487	48065987	+
ENSG00000083312.17	TNPO1	chr5	72916733	72925233	+
ENSG00000089022.13	MAPKAPK5	chr12	111902238	111909238	+
ENSG00000100147.13	CCDC134	chr22	41826299	41832299	+
ENSG00000101367.8	MAPRE1	chr20	32850405	32858905	+
ENSG00000102390.10	PBDC1	chrX	76178204	76194704	+
ENSG00000103222.18	ABCC1	chr16	16143074	16148574	+
ENSG00000103569.9	AQP9	chr15	58185911	58189911	+
ENSG00000104324.15	CPQ	chr8	97149654	97177654	+
ENSG00000109929.9	SC5D	chr11	121308694	121313694	+
ENSG00000110063.8	DCPS	chr11	126345749	126350249	+
ENSG00000112996.10	MRPS30	chr5	44820428	44831428	+
ENSG00000114738.10	MAPKAPK3	chr3	50649297	50663797	+
ENSG00000115295.19	CLIP4	chr2	29189643	29201643	+
ENSG00000117593.9	DARS2	chr1	173858546	173863046	+
ENSG00000118246.13	FASTKD2	chr2	206792509	206796509	+
ENSG00000118855.18	MFSD1	chr3	158829719	158845219	+
ENSG00000119408.16	NEK6	chr9	124353307	124360807	+
ENSG00000119878.5	CRIPT	chr2	46625742	46631242	+
ENSG00000122729.18	ACO1	chr9	32454769	32462769	+
ENSG00000123353.9	ORMDL2	chr12	55821879	55825879	+
ENSG00000123505.15	AMD1	chr6	110895713	110906713	+
ENSG00000123643.12	SLC36A1	chr5	151492381	151497881	+
ENSG00000125753.13	VASP	chr19	45526983	45532483	+
ENSG00000127334.10	DYRK2	chr12	67665406	67669906	+
ENSG00000127947.15	PTPN12	chr7	77640071	77645571	+
ENSG00000129128.12	SPCS3	chr4	176332245	176342745	+
ENSG00000130119.15	GNL3L	chrX	54561071	54570571	+
ENSG00000132205.10	EMILIN2	chr18	2915993	2920493	+
ENSG00000134108.12	ARL8B	chr3	5180912	5187412	+
ENSG00000134255.13	CEPT1	chr1	111185102	111189602	+
ENSG00000134371.11	CDC73	chr1	193253901	193270901	+
ENSG00000134899.19	ERCC5	chr13	102876001	102880001	+
ENSG00000134996.11	OSTF1	chr9	75147265	75151265	+
ENSG00000135272.10	MDFIC	chr7	115019202	115023702	+
ENSG00000135838.13	NPL	chr1	182830384	182838884	+
ENSG00000135912.10	TTLL4	chr2	218755416	218760416	+
ENSG00000136235.15	GPNMB	chr7	23275108	23284608	+
ENSG00000136536.14	7-Mar	chr2	159771027	159783527	+
ENSG00000136937.12	NCBP1	chr9	97673748	97680248	+
ENSG00000137462.7	TLR2	chr4	153705702	153715702	+
ENSG00000137491.14	SLCO2B1	chr11	75206549	75213049	+
ENSG00000137714.2	FDX1	chr11	110464881	110487381	+
ENSG00000137819.13	PAQR5	chr15	69407780	69412780	+
ENSG00000138166.5	DUSP5	chr10	110511544	110520044	+
ENSG00000138463.8	DIRC2	chr3	122881139	122892639	+
ENSG00000139278.9	GLIPR1	chr12	75503853	75512853	+
ENSG00000139974.15	SLC38A6	chr14	61083733	61092733	+
ENSG00000140030.5	GPR65	chr14	88014811	88020811	+
ENSG00000140678.16	ITGAX	chr16	31382997	31387997	+
ENSG00000143119.12	CD53	chr1	110899928	110912428	+
ENSG00000143786.7	CNIH3	chr1	224740549	224758049	+
ENSG00000144681.10	STAC	chr3	36548007	36552007	+
ENSG00000147614.3	ATP6V0D2	chr8	86154228	86160228	+
ENSG00000148483.8	TMEM236	chr10	17800868	17805868	+
ENSG00000149084.12	HSD17B12	chr11	43856617	43867617	+
ENSG00000150636.17	CCDC102B	chr18	69055189	69070689	+
ENSG00000151532.13	VTI1A	chr10	112818744	112823244	+
ENSG00000152213.3	ARL11	chr13	49633872	49638872	+
ENSG00000152270.8	PDE3B	chr11	14872044	14883044	+
ENSG00000152380.9	FAM151B	chr5	80542563	80547063	+
ENSG00000154589.6	LY96	chr8	74029087	74035587	+
ENSG00000155975.9	VPS37A	chr8	17302427	17306927	+
ENSG00000156110.13	ADK	chr10	74709303	74715803	+
ENSG00000156735.10	BAG4	chr8	38213301	38217801	+
ENSG00000158428.3	CATIP	chr2	218368099	218373099	+
ENSG00000162139.9	NEU3	chr11	75018893	75026393	+
ENSG00000162734.12	PEA15	chr1	160215376	160219876	+
ENSG00000163527.9	STT3B	chr3	31637622	31642622	+
ENSG00000164687.10	FABP5	chr8	81284777	81293777	+
ENSG00000164935.6	DCSTAMP	chr8	104356689	104371189	+
ENSG00000164975.15	SNAPC3	chr9	15465953	15480453	+
ENSG00000165025.14	SYK	chr9	90898549	90906049	+
ENSG00000166068.12	SPRED1	chr15	38357249	38362749	+
ENSG00000167257.10	RNF214	chr11	117286445	117290445	+
ENSG00000167625.10	ZNF526	chr19	42228201	42233201	+
ENSG00000168214.20	RBPJ	chr4	26435131	26445631	+
ENSG00000168564.5	CDKN2AIP	chr4	183448198	183452698	+
ENSG00000169251.12	NMD3	chr3	161253532	161259032	+
ENSG00000169299.13	PGM2	chr4	37862937	37867937	+
ENSG00000169439.11	SDC2	chr8	96611780	96620780	+
ENSG00000170185.9	USP38	chr4	143223830	143230330	+
ENSG00000170340.10	B3GNT2	chr2	62224731	62230731	+
ENSG00000170345.9	FOS	chr14	75282230	75286230	+
ENSG00000170632.13	ARMC10	chr7	103099764	103103764	+
ENSG00000170734.11	POLH	chr6	43615660	43620660	+
ENSG00000171262.11	FAM98B	chr15	38487710	38493210	+
ENSG00000171307.18	ZDHHC16	chr10	97457370	97461870	+
ENSG00000171310.10	CHST11	chr12	104762014	104772014	+
ENSG00000172216.5	CEBPB	chr20	50192689	50197689	+
ENSG00000172322.13	CLEC12A	chr12	9995694	10010194	+
ENSG00000173214.5	MFSD4B	chr6	111271167	111277667	+
ENSG00000173614.13	NMNAT1	chr1	9985501	9990001	+
ENSG00000173744.17	AGFG1	chr2	227561214	227569214	+
ENSG00000174574.15	AKIRIN1	chr1	39006059	39011059	+
ENSG00000175556.16	LONRF3	chrX	119018355	119023855	+
ENSG00000176124.11	DLEU1	chr13	50723236	50732236	+
ENSG00000178057.14	NDUFAF3	chr3	49023495	49028995	+
ENSG00000178229.7	ZNF543	chr19	57330776	57336276	+
ENSG00000182150.15	ERCC6L2	chr9	96014571	96018571	+
ENSG00000184988.8	TMEM106A	chr17	43220041	43225541	+
ENSG00000185900.9	POMK	chr8	43123434	43133434	+
ENSG00000187098.15	MITF	chr3	69968337	69983837	+
ENSG00000196152.10	ZNF79	chr9	127445372	127449872	+
ENSG00000197157.10	SND1	chr7	128092609	128098609	+
ENSG00000197713.14	RPE	chr2	210022259	210028259	+
ENSG00000197714.8	ZNF460	chr19	57293569	57308569	+
ENSG00000198431.15	TXNRD1	chr12	104350305	104364305	+
ENSG00000198561.13	CTNND1	chr11	57819546	57837046	+
ENSG00000198612.10	COPS8	chr2	237100466	237106966	+
ENSG00000204524.6	ZNF805	chr19	57255135	57263135	+
ENSG00000207287.1	RNU6-1274P	chr10	96743273	96747273	+
ENSG00000226822.2	RP11-356N1.2	chr1	108076020	108080020	+
ENSG00000228506.1	RP11-98I9.4	chr6	99431373	99439873	+
ENSG00000229320.3	KRT8P12	chr3	160569248	160573248	+
ENSG00000230177.1	RP5-1112D6.4	chr6	111278742	111284242	+
ENSG00000233292.1	RP11-341B24.3	chr10	89139458	89144958	+
ENSG00000236552.2	RPL13AP5	chr10	96750899	96756899	+
ENSG00000240859.1	AC093627.10	chr7	155465	165965	+
ENSG00000244055.1	AC007566.10	chr7	92491610	92496110	+
ENSG00000245060.6	CTC-205M6.2	chr5	180835726	180840726	+
ENSG00000247271.6	CTD-2003C8.1	chr11	10906802	10916802	+
ENSG00000250929.2	KB-1639H6.4	chr8	103132966	103140466	+
ENSG00000253789.1	CTD-2571E19.1	chr8	62119898	62129398	+
ENSG00000254783.1	RP11-320L11.2	chr11	86284668	86289168	+
ENSG00000254820.1	CTD-2019O4.1	chr11	22117001	22130001	+
ENSG00000256751.5	RP11-695J4.2	chr12	14619755	14624755	+
ENSG00000259330.2	INAFM2	chr15	40326715	40331215	+
ENSG00000261101.2	RP4-545K15.5	chrX	101628523	101634023	+
ENSG00000261468.1	RP11-1024P17.1	chr3	30699576	30703576	+
ENSG00000271789.1	RP5-1112D6.7	chr6	111298510	111302510	+
ENSG00000271882.1	KB-1410C5.5	chr8	101208558	101212558	+
ENSG00000274070.1	GATSL2	chr7	75024798	75029798	+
ENSG00000274712.1	RP11-147L13.15	chr17	68207493	68220993	+
ENSG00000277791.4	PSMB3	chr17	38764231	38770731	+
ENSG00000278948.1	RP5-1039K5.12	chr22	37944898	37949898	+
ENSG00000282826.1	FRG1CP	chr20	28575208	28580708	-
ENSG00000277728.1	RP11-143K11.7	chr17	73197967	73202967	-
ENSG00000272255.1	CTD-3224K15.3	chr5	139637959	139644459	-
ENSG00000271361.1	HTATSF1P2	chr6	3018641	3023141	-
ENSG00000268521.1	VN1R83P	chr19	21281553	21289553	-
ENSG00000267764.1	RP11-484L8.1	chr18	48810050	48826050	-
ENSG00000261366.1	RP13-44L19.2	chr6	95568182	95575182	-
ENSG00000258944.1	RP4-647C14.3	chr14	73263681	73272181	-
ENSG00000258560.1	CTD-2376I20.1	chr14	100046802	100052802	-
ENSG00000255369.1	RP11-740D6.3	chr11	128868324	128880324	-
ENSG00000110031.12	LPXN	chr11	58491887	58526870	-
ENSG00000250777.1	RP13-884E18.4	chr4	137678976	137690476	-
ENSG00000248323.5	RP11-213H15.3	chr5	91299028	91303028	-
ENSG00000246596.7	RP11-1277A3.2	chr5	177614058	177619058	-
ENSG00000238280.1	RP11-436D10.3	chr10	62765061	62793561	-
ENSG00000234741.7	GAS5	chr1	173855899	173863899	-
ENSG00000233884.1	XXyac-YM21GA2.3	chr9	87844112	87848112	-
ENSG00000233351.1	RP1-69D17.3	chr6	129470114	129479614	-
ENSG00000227825.4	RP11-181C3.4	chr12	98449834	98453834	-
ENSG00000226479.3	TMEM185B	chr2	120216777	120221277	-
ENSG00000226281.2	RP1-80N2.2	chr6	6688743	6692743	-
ENSG00000225107.1	AC092484.1	chr2	145542293	145569293	-
ENSG00000224950.2	RP5-1086K13.1	chr1	116485015	116493015	-
ENSG00000219986.2	RP11-320C15.1	chr6	6778414	6794914	-
ENSG00000198833.6	UBE2J1	chr6	89321124	89326624	-
ENSG00000198642.6	KLHL9	chr9	21323170	21329670	-
ENSG00000197506.7	SLC28A3	chr9	84269956	84275456	-
ENSG00000196821.9	C6orf106	chr6	34582787	34587287	-
ENSG00000196505.10	GDAP2	chr1	117855984	117863484	-
ENSG00000196504.15	PRPF40A	chr2	152645092	152651592	-
ENSG00000189144.13	ZNF573	chr19	37728832	37735832	-
ENSG00000188938.15	FAM120AOS	chr9	93440993	93446493	-
ENSG00000188313.12	PLSCR1	chr3	146506679	146515179	-
ENSG00000187164.19	SHTN1	chr10	116876981	116881481	-
ENSG00000186635.14	ARAP1	chr11	72678068	72685068	-
ENSG00000186063.12	AIDA	chr1	222662012	222668012	-
ENSG00000185963.13	BICD2	chr9	92702362	92711362	-
ENSG00000185477.4	GPRIN3	chr4	89232385	89236385	-
ENSG00000183878.15	UTY	chrY	13241378	13248378	-
ENSG00000183808.11	RBM12B	chr8	93720855	93729355	-
ENSG00000182718.16	ANXA2	chr15	60342633	60347133	-
ENSG00000179833.4	SERTAD2	chr2	64627620	64631620	-
ENSG00000177272.8	KCNA3	chr1	110667464	110672464	-
ENSG00000176871.8	WSB2	chr12	118027693	118032693	-
ENSG00000175104.14	TRAF6	chr11	36483026	36487026	-
ENSG00000174501.14	ANKRD36C	chr2	95823418	95836918	-
ENSG00000173588.14	CCDC41	chr12	94300448	94306448	-
ENSG00000172845.14	SP3	chr2	173900958	173906458	-
ENSG00000172578.11	KLHL6	chr3	183479030	183487530	-
ENSG00000169714.16	CNBP	chr3	129164983	129169483	-
ENSG00000169570.9	DTWD2	chr5	118832321	118837321	-
ENSG00000169026.12	MFSD7	chr4	674828	681828	-
ENSG00000168066.20	SF1	chr11	64760605	64764605	-
ENSG00000167850.3	CD300C	chr17	74537107	74541107	-
ENSG00000165280.15	VCP	chr9	35044563	35056063	-
ENSG00000164597.13	COG5	chr7	107197554	107201554	-
ENSG00000164219.9	PGGT1B	chr5	115198011	115204011	-
ENSG00000163935.13	SFMBT1	chr3	52899071	52903571	-
ENSG00000163736.3	PPBP	chr4	73983037	73987037	-
ENSG00000163507.13	KIAA1524	chr3	108544368	108549868	-
ENSG00000162702.7	ZNF281	chr1	200400939	200404939	-
ENSG00000162613.16	FUBP1	chr1	77940054	77944054	-
ENSG00000095970.16	TREM2	chr6	41142005	41158505	-
ENSG00000161791.13	FMNL3	chr12	49625998	49636498	-
ENSG00000158042.8	MRPL17	chr11	6676781	6680781	-
ENSG00000157483.8	MYO1E	chr15	59119433	59132433	-
ENSG00000157150.4	TIMP4	chr3	12148050	12153050	-
ENSG00000156299.13	TIAM1	chr21	31113915	31118415	-
ENSG00000154310.16	TNIK	chr3	171056838	171061338	-
ENSG00000153187.18	HNRNPU	chr1	244835637	244840637	-
ENSG00000150093.18	ITGB1	chr10	32886818	32900318	-
ENSG00000149635.2	OCSTAMP	chr20	46534945	46540945	-
ENSG00000149485.18	FADS1	chr11	61794624	61799624	-
ENSG00000148925.10	BTBD10	chr11	13384000	13388000	-
ENSG00000148803.11	FUOM	chr10	133351153	133355153	-
ENSG00000148481.13	FAM188A	chr10	15774169	15778169	-
ENSG00000147894.15	C9orf72	chr9	27501044	27546544	-
ENSG00000147650.11	LRP12	chr8	104484730	104489230	-
ENSG00000146376.10	ARHGAP18	chr6	129571631	129576131	-
ENSG00000146070.16	PLA2G7	chr6	46688200	46704200	-
ENSG00000145414.8	NAF1	chr4	163105572	163110072	-
ENSG00000143067.4	ZNF697	chr1	119607921	119619421	-
ENSG00000141027.20	NCOR1	chr17	16023656	16029156	-
ENSG00000137504.13	CREBZF	chr11	85654707	85659707	-
ENSG00000137492.7	THAP12	chr11	76344955	76349955	-
ENSG00000136158.11	SPRY2	chr13	80330975	80335975	-
ENSG00000135677.10	GNS	chr12	64709444	64713444	-
ENSG00000135185.11	TMEM243	chr7	87185159	87196159	-
ENSG00000135018.13	UBQLN1	chr9	83655962	83659962	-
ENSG00000134575.9	ACP2	chr11	47234301	47239301	-
ENSG00000126953.6	TIMM8A	chrX	101341658	101345658	-
ENSG00000125037.12	EMC3	chr3	9958036	9962536	-
ENSG00000122359.17	ANXA11	chr10	80135388	80150888	-
ENSG00000120451.10	SNX19	chr11	130865935	130875435	-
ENSG00000120334.15	CENPL	chr1	173794049	173799549	-
ENSG00000119986.6	AVPI1	chr10	97672923	97677423	-
ENSG00000119314.15	PTBP3	chr9	112213715	112217715	-
ENSG00000118564.14	FBXL5	chr4	15592038	15604538	-
ENSG00000115310.17	RTN4	chr2	54967186	54972186	-
ENSG00000115165.9	CYTIP	chr2	157405118	157414618	-
ENSG00000114850.6	SSR3	chr3	156530639	156540139	-
ENSG00000114209.14	PDCD10	chr3	167667297	167683297	-
ENSG00000113812.13	ACTR8	chr3	53862065	53867065	-
ENSG00000111897.6	SERINC1	chr6	122439353	122443353	-
ENSG00000111237.18	VPS29	chr12	110487096	110491096	-
ENSG00000111196.9	MAGOHB	chr12	10599689	10604189	-
ENSG00000110880.10	CORO1C	chr12	108634108	108645108	-
ENSG00000108599.14	AKAP10	chr17	19900301	19904301	-
ENSG00000105887.10	MTPN	chr7	135921760	135926760	-
ENSG00000101343.14	CRNKL1	chr20	20028367	20034367	-
ENSG00000101182.14	PSMA7	chr20	62132734	62136734	-
ENSG00000100558.8	PLEK2	chr14	67381982	67386982	-
ENSG00000100296.13	THOC5	chr22	29501878	29505878	-
ENSG00000099250.17	NRP1	chr10	33172991	33177491	-
ENSG00000095383.19	TBC1D2	chr9	98193998	98198998	-
ENSG00000090487.10	SPG21	chr15	64958520	64963020	-
ENSG00000087008.15	ACOX3	chr4	8360781	8366281	-
ENSG00000085491.15	SLC25A24	chr1	108128035	108134035	-
ENSG00000076716.8	GPC4	chrX	133285602	133300102	-
ENSG00000075651.15	PLD1	chr3	171596404	171600404	-
ENSG00000073921.17	PICALM	chr11	85952683	85957683	-
ENSG00000053371.12	AKR7A2	chr1	19292964	19303964	-
ENSG00000042493.15	CAPG	chr2	85387247	85394747	-
ENSG00000038945.14	MSR1	chr8	16102877	16107877	-
ENSG00000035681.7	NSMAF	chr8	58578003	58583503	-
ENSG00000033327.12	GAB2	chr11	78210296	78215296	-
ENSG00000031003.10	FAM13B	chr5	137930959	137937959	-
ENSG00000040487.12	PQLC2	chr1	19329300	19335300	+
ENSG00000053372.4	MRTO4	chr1	19260128	19264628	+
ENSG00000065548.17	ZC3H15	chr2	186509363	186513363	+
ENSG00000070831.15	CDC42	chr1	22092946	22114946	+
ENSG00000078237.6	TIGAR	chr12	4354593	4361093	+
ENSG00000083544.13	TDRD3	chr13	60573878	60578878	+
ENSG00000103254.9	FAM173A	chr16	722601	726601	+
ENSG00000108010.11	GLRX3	chr10	130184521	130189021	+
ENSG00000109133.12	TMEM33	chr4	41960572	41970072	+
ENSG00000112149.9	CD83	chr6	14136918	14141918	+
ENSG00000119318.12	RAD23B	chr9	107332194	107339694	+
ENSG00000119729.11	RHOQ	chr2	46583121	46591621	+
ENSG00000120708.16	TGFBI	chr5	136063818	136081318	+
ENSG00000128590.4	DNAJB9	chr7	108574850	108580350	+
ENSG00000130052.13	STARD8	chrX	68725842	68729842	+
ENSG00000130429.13	ARPC1B	chr7	99394814	99400814	+
ENSG00000131171.12	SH3BGRL	chrX	81298547	81310547	+
ENSG00000131981.15	LGALS3	chr14	55145413	55149913	+
ENSG00000134955.11	SLC37A2	chr11	125090312	125096312	+
ENSG00000137054.15	POLR1E	chr9	37503697	37508697	+
ENSG00000137106.17	GRHPR	chr9	37436990	37441490	+
ENSG00000138398.15	PPIG	chr2	169641406	169648406	+
ENSG00000139133.6	ALG10	chr12	34029694	34035694	+
ENSG00000140450.8	ARRDC4	chr15	97973838	97978338	+
ENSG00000141527.16	CARD14	chr17	80209331	80219331	+
ENSG00000142166.12	IFNAR1	chr21	33359862	33364862	+
ENSG00000142669.14	SH3BGRL3	chr1	26281522	26288522	+
ENSG00000143157.11	POGK	chr1	166856344	166860344	+
ENSG00000145715.14	RASA1	chr5	87391931	87396931	+
ENSG00000148154.9	UGCG	chr9	111935369	111939369	+
ENSG00000148180.19	GSN	chr9	121332843	121340343	+
ENSG00000155827.11	RNF20	chr9	101563344	101576344	+
ENSG00000160179.18	ABCG1	chr21	42297244	42304244	+
ENSG00000163393.12	SLC22A15	chr1	116070054	116076054	+
ENSG00000164405.10	UQCRQ	chr5	132868031	132872031	+
ENSG00000165983.14	PTER	chr10	16513745	16519245	+
ENSG00000166377.20	ATP9B	chr18	79378287	79389787	+
ENSG00000168116.13	KIAA1586	chr6	57055239	57059239	+
ENSG00000168237.17	GLYCTK	chr3	52293476	52298976	+
ENSG00000168872.16	DDX19A	chr16	70373383	70377383	+
ENSG00000169981.10	ZNF35	chr3	44660791	44666791	+
ENSG00000173372.16	C1QA	chr1	22639608	22643608	+
ENSG00000173535.14	TNFRSF10C	chr8	23117437	23121937	+
ENSG00000177646.18	ACAD9	chr3	128916067	128922067	+
ENSG00000185515.14	BRCC3	chrX	155123074	155129574	+
ENSG00000185787.14	MORF4L1	chr15	78898133	78905633	+
ENSG00000197451.11	HNRNPAB	chr5	178211163	178215663	+
ENSG00000198498.9	TMA16	chr4	163520539	163533039	+
ENSG00000202569.4	MIR146B	chr10	102436584	102443584	+
ENSG00000205138.3	SDHAF1	chr19	35996315	36001315	+
ENSG00000215417.12	MIR17HG	chr13	91354579	91359579	+
ENSG00000221923.8	ZNF880	chr19	52385795	52391295	+
ENSG00000222009.8	BTBD19	chr1	44815585	44820085	+
ENSG00000224809.2	RP11-62C3.5	chr9	92173494	92177494	+
ENSG00000235475.1	RP11-166O4.5	chr7	67340024	67345524	+
ENSG00000238058.1	RP11-432J22.2	chr9	135913513	135921513	+
ENSG00000241258.6	CRCP	chr7	66154568	66161068	+
ENSG00000248866.1	CTD-2314I6.1	chr4	52661668	52666168	+
ENSG00000249685.1	RP11-360F5.3	chr4	39135608	39142108	+
ENSG00000249863.2	RP11-177C12.1	chr4	37869978	37874478	+
ENSG00000251442.5	RP11-792D21.2	chr4	78682699	78689699	+
ENSG00000258810.1	RP11-219E7.1	chr14	20784293	20788293	+
ENSG00000260924.2	AC004463.6	chr22	19172839	19176839	+
ENSG00000266274.2	RN7SL138P	chr17	30959850	30967850	+
ENSG00000267265.5	CTC-550B14.7	chr19	55048086	55054586	+
ENSG00000272606.1	RP11-554J4.1	chr2	55618373	55622373	+
ENSG00000272625.1	RP11-737O24.5	chr18	2921685	2930685	+
ENSG00000275948.1	RF01684	chr11	65445598	65449598	+
ENSG00000278546.1	RP1-41C23.4	chr17	31560573	31578073	+
ENSG00000278876.1	RP11-498C9.4	chr17	81863102	81867602	+
ENSG00000282995.1	FRG1EP	chr20	29475146	29480146	-
ENSG00000280037.1	RP11-434P11.1	chr2	73753268	73761268	-
ENSG00000277142.1	LINC00235	chr16	521154	525154	-
ENSG00000276649.1	RP5-858L17.1	chr20	1881127	1888127	-
ENSG00000275074.1	NUDT18	chr8	22101371	22106871	-
ENSG00000273165.1	RP11-1057B6.1	chr2	31848975	31852975	-
ENSG00000109220.10	CHIC2	chr4	53989288	54009788	-
ENSG00000271216.1	RP11-366O17.4	chr13	42797865	42810365	-
ENSG00000270000.1	RP3-449M8.9	chr14	74464429	74471929	-
ENSG00000268858.2	RP4-591C20.9	chr20	63855211	63861211	-
ENSG00000268117.1	VN1R84P	chr19	21715800	21719800	-
ENSG00000258082.1	RP11-443B7.3	chr1	234975646	234979646	-
ENSG00000257181.1	RP11-611O2.5	chr12	68833287	68841287	-
ENSG00000255299.5	RP11-655C2.3	chr11	58493387	58497887	-
ENSG00000243960.1	RP11-552M11.4	chr1	111433137	111438637	-
ENSG00000235385.1	GS1-600G8.5	chrX	13260547	13266047	-
ENSG00000234489.1	ATQL4	chr10	62735207	62741207	-
ENSG00000234191.1	RP11-157D23.2	chrX	39395751	39401251	-
ENSG00000231485.1	RP4-535B20.1	chr1	65058626	65066626	-
ENSG00000230839.1	RP5-968J1.1	chr20	1798515	1804015	-
ENSG00000228474.5	OST4	chr2	27062971	27070471	-
ENSG00000223949.6	RP11-24J23.2	chr1	64090441	64094441	-
ENSG00000223552.1	RP11-24F11.2	chr3	46360954	46364954	-
ENSG00000221944.6	TIGD1	chr2	232542467	232547967	-
ENSG00000204713.10	TRIM27	chr6	28899001	28903001	-
ENSG00000204439.3	C6orf47	chr6	31652797	31658297	-
ENSG00000203993.4	C9orf37	chr9	137609831	137615331	-
ENSG00000199153.1	MIR30D	chr8	134800875	134804875	-
ENSG00000198951.11	NAGA	chr22	42053853	42058353	-
ENSG00000197323.11	TRIM33	chr1	114387776	114392776	-
ENSG00000187741.14	FANCA	chr16	89733048	89737548	-
ENSG00000183684.7	ALYREF	chr17	81881343	81887843	-
ENSG00000183155.4	RABIF	chr1	202874956	202878956	-
ENSG00000182118.7	FAM89A	chr1	231014457	231018957	-
ENSG00000178381.11	ZFAND2A	chr7	1148070	1152070	-
ENSG00000175893.11	ZDHHC21	chr9	14604570	14611070	-
ENSG00000175567.8	UCP2	chr11	73970666	73974666	-
ENSG00000174370.9	C11orf45	chr11	128881064	128899564	-
ENSG00000172115.8	CYCS	chr7	25115090	25120090	-
ENSG00000169436.16	COL22A1	chr8	138582734	138588234	-
ENSG00000168291.12	PDHB	chr3	58422629	58427629	-
ENSG00000168264.10	IRF2BP2	chr1	234600268	234604268	-
ENSG00000167220.11	HDHD2	chr18	47098402	47107402	-
ENSG00000161911.11	TREML1	chr6	41141341	41149341	-
ENSG00000160883.10	HK3	chr5	176872868	176880868	-
ENSG00000158615.8	PPP1R15B	chr1	204395386	204403386	-
ENSG00000158050.4	DUSP2	chr2	96138665	96143165	-
ENSG00000156869.13	FRRS1	chr1	99700631	99708631	-
ENSG00000151012.13	SLC7A11	chr4	138154096	138164096	-
ENSG00000148943.11	LIN7C	chr11	27489075	27494575	-
ENSG00000146535.13	GNA12	chr7	2721111	2728111	-
ENSG00000146072.6	TNFRSF21	chr6	47227031	47231531	-
ENSG00000140374.15	ETFA	chr15	76209854	76215354	-
ENSG00000138172.10	CALHM2	chr10	103442785	103446785	-
ENSG00000136936.10	XPA	chr9	97670908	97674908	-
ENSG00000136932.13	TRMO	chr9	97899488	97904488	-
ENSG00000136250.11	AOAH	chr7	36508448	36512948	-
ENSG00000135077.8	HAVCR2	chr5	157075331	157085831	-
ENSG00000134152.10	KATNBL1	chr15	34133673	34140673	-
ENSG00000132842.13	AP3B1	chr5	77992024	78000524	-
ENSG00000116584.17	ARHGEF2	chr1	155941350	155946850	-
ENSG00000116133.11	DHCR24	chr1	54844632	54849632	-
ENSG00000115514.11	TXNDC9	chr2	99311481	99318981	-
ENSG00000111786.8	SRSF9	chr12	120456167	120461667	-
ENSG00000106299.7	WASL	chr7	123672434	123681934	-
ENSG00000106153.12	CHCHD2	chr7	56097568	56101568	-
ENSG00000100364.18	KIAA0930	chr22	45182337	45190337	-
ENSG00000089048.14	ESF1	chr20	13710321	13714321	-
ENSG00000079950.13	STX7	chr6	132436366	132445866	-
ENSG00000071189.21	SNX13	chr7	17778760	17790760	-
ENSG00000066926.10	FECH	chr18	57544282	57548282	-
ENSG00000049167.14	ERCC8	chr5	60866330	60873830	-
ENSG00000006715.15	VPS41	chr7	38716962	38722962	-
ENSG00000004142.11	POLDIP2	chr17	28342676	28347176	-
ENSG00000118579.12	MED28	chr4	17607972	17641605	+
ENSG00000003400.14	CASP10	chr2	201229406	201238906	+
ENSG00000003402.19	CFLAR	chr2	201176687	201182687	+
ENSG00000005483.20	KMT2E	chr7	105114361	105129861	+
ENSG00000013364.18	MVP	chr16	29848039	29854039	+
ENSG00000013374.16	NUB1	chr7	151378449	151391449	+
ENSG00000026751.16	SLAMF7	chr1	160754821	160785821	+
ENSG00000047056.14	WDR37	chr10	1132297	1137797	+
ENSG00000052795.12	FNIP2	chr4	158908049	158920049	+
ENSG00000053770.11	AP5M1	chr14	57298742	57310242	+
ENSG00000058262.9	SEC61A1	chr3	128071683	128075683	+
ENSG00000058673.16	ZC3H11A	chr1	203854999	203858999	+
ENSG00000059728.10	MXD1	chr2	69942945	69947945	+
ENSG00000062194.15	GPBP1	chr5	57264679	57315179	+
ENSG00000065060.16	UHRF1BP1	chr6	34883138	34889138	+
ENSG00000065621.14	GSTO2	chr10	104304945	104308945	+
ENSG00000067066.16	SP100	chr2	230544090	230566590	+
ENSG00000070190.12	DAPP1	chr4	99870154	99892654	+
ENSG00000071243.15	ING3	chr7	120977216	120981716	+
ENSG00000071575.11	TRIB2	chr2	12742734	12748234	+
ENSG00000072401.14	UBE2D1	chr10	58370753	58385753	+
ENSG00000079215.13	SLC1A3	chr5	36688334	36709834	+
ENSG00000081237.19	PTPRC	chr1	198757476	198872476	+
ENSG00000082269.16	FAM135A	chr6	70561174	70565174	+
ENSG00000083937.8	CHMP2B	chr3	87255548	87277548	+
ENSG00000084623.11	EIF3I	chr1	32231604	32236604	+
ENSG00000086300.15	SNX10	chr7	26374329	26466829	+
ENSG00000087074.7	PPP1R15A	chr19	48876057	48890057	+
ENSG00000087086.14	FTL	chr19	48966878	48974878	+
ENSG00000089127.12	OAS1	chr12	112933222	112938222	+
ENSG00000089335.20	ZNF302	chr19	34686397	34693897	+
ENSG00000090060.17	PAPOLA	chr14	96567111	96583111	+
ENSG00000095564.13	BTAF1	chr10	92030325	92036825	+
ENSG00000095794.19	CREM	chr10	35212958	35227458	+
ENSG00000097033.14	SH3GLB1	chr1	86748184	86755184	+
ENSG00000100416.13	TRMU	chr22	46357340	46361340	+
ENSG00000100567.12	PSMA3	chr14	58272012	58284512	+
ENSG00000100650.15	SRSF5	chr14	69772005	69792005	+
ENSG00000100731.15	PCNX1	chr14	71115382	71122382	+
ENSG00000100883.11	SRP54	chr14	35029567	35035567	+
ENSG00000100902.10	PSMA6	chr14	35317493	35333993	+
ENSG00000101017.13	CD40	chr20	46129863	46134363	+
ENSG00000101310.15	SEC23B	chr20	18561415	18566915	+
ENSG00000101337.15	TM9SF4	chr20	32167258	32172258	+
ENSG00000101346.13	POFUT1	chr20	32238667	32244167	+
ENSG00000101596.15	SMCHD1	chr18	2805017	2814517	+
ENSG00000101608.12	MYL12A	chr18	3256236	3261736	+
ENSG00000101888.11	NXT2	chrX	109544690	109555690	+
ENSG00000102524.11	TNFSF13B	chr13	108308484	108334984	+
ENSG00000102531.16	FNDC3A	chr13	49209779	49214779	+
ENSG00000102794.9	ACOD1	chr13	76958642	76963642	+
ENSG00000103642.11	LACTB	chr15	63142061	63158561	+
ENSG00000104412.7	EMC2	chr8	108486918	108494418	+
ENSG00000104549.11	SQLE	chr8	125022283	125027783	+
ENSG00000104671.7	DCTN6	chr8	30183640	30192140	+
ENSG00000104889.6	RNASEH2A	chr19	12815201	12819201	+
ENSG00000106803.9	SEC61B	chr9	99230615	99238615	+
ENSG00000107036.11	RIC1	chr9	5776557	5806057	+
ENSG00000107551.20	RASSF4	chr10	44995891	45000391	+
ENSG00000108064.10	TFAM	chr10	58399221	58404221	+
ENSG00000108700.4	CCL8	chr17	34321402	34356402	+
ENSG00000109445.10	ZNF330	chr4	141234697	141248197	+
ENSG00000109475.16	RPL34	chr4	108630412	108637412	+
ENSG00000109756.9	RAPGEF2	chr4	159360174	159377174	+
ENSG00000110042.7	DTX4	chr11	59208587	59213087	+
ENSG00000110079.16	MS4A4A	chr11	60308972	60319972	+
ENSG00000110330.8	BIRC2	chr11	102378670	102395170	+
ENSG00000111331.12	OAS3	chr12	112973249	112978249	+
ENSG00000111725.10	PRKAB1	chr12	119681630	119686630	+
ENSG00000111911.6	HINT3	chr6	125980244	125988744	+
ENSG00000111912.19	NCOA7	chr6	125932030	125936030	+
ENSG00000112081.16	SRSF3	chr6	36605600	36626100	+
ENSG00000112245.10	PTP4A1	chr6	63583587	63599587	+
ENSG00000112306.7	RPS12	chr6	132817564	132826064	+
ENSG00000112531.16	QKI	chr6	163578596	163591596	+
ENSG00000113643.8	RARS	chr5	168519299	168523299	+
ENSG00000113732.8	ATP6V0E1	chr5	173035445	173040945	+
ENSG00000114013.15	CD86	chr3	122121139	122128139	+
ENSG00000115091.11	ACTR3	chr2	113962596	113981096	+
ENSG00000115271.10	GCA	chr2	162371595	162496595	+
ENSG00000115956.9	PLEK	chr2	68397453	68445953	+
ENSG00000116459.10	ATP5F1	chr1	111462773	111468773	+
ENSG00000117009.11	KMO	chr1	241595642	241623642	+
ENSG00000213062.4	RP1-206D15.6	chr1	169396540	169577486	+
ENSG00000118518.15	RNF146	chr6	127288567	127298567	+
ENSG00000119900.7	OGFRL1	chr6	71308950	71314450	+
ENSG00000119917.13	IFIT3	chr10	89340971	89361971	+
ENSG00000119922.9	IFIT2	chr10	89309276	89327776	+
ENSG00000120370.12	GORAB	chr1	170553446	170557446	+
ENSG00000120539.14	MASTL	chr10	27186924	27192924	+
ENSG00000120686.11	UFM1	chr13	38363619	38371619	+
ENSG00000120738.7	EGR1	chr5	138469315	138473315	+
ENSG00000121281.12	ADCY7	chr16	50318135	50345135	+
ENSG00000122026.10	RPL21	chr13	27256691	27261691	+
ENSG00000122224.17	LY9	chr1	160828261	160834261	+
ENSG00000123700.4	KCNJ2	chr17	70180048	70184048	+
ENSG00000123737.12	EXOSC9	chr4	121817021	121831021	+
ENSG00000124193.14	SRSF6	chr20	43464247	43469747	+
ENSG00000125148.6	MT2A	chr16	56609497	56616997	+
ENSG00000125870.10	SNRPB2	chr20	16742563	16752563	+
ENSG00000127184.12	COX7C	chr5	86620962	86639962	+
ENSG00000129048.6	ACKR4	chr3	132618967	132623967	+
ENSG00000129255.15	MPDU1	chr17	7592789	7597789	+
ENSG00000130066.16	SAT1	chrX	23786226	23793726	+
ENSG00000131203.12	IDO1	chr8	39928444	39943444	+
ENSG00000131236.16	CAP1	chr1	40072649	40079149	+
ENSG00000132294.14	EFR3A	chr8	132013642	132027642	+
ENSG00000132669.12	RIN2	chr20	20002457	20009457	+
ENSG00000132792.18	CTNNBL1	chr20	37872129	37877129	+
ENSG00000132952.11	USPL1	chr13	30660770	30674770	+
ENSG00000132963.7	POMP	chr13	28678925	28688925	+
ENSG00000133313.14	CNDP2	chr18	74523454	74535954	+
ENSG00000134109.10	EDEM1	chr3	5219957	5233957	+
ENSG00000134531.9	EMP1	chr12	13219939	13230439	+
ENSG00000135040.15	NAA35	chr9	86022298	86029798	+
ENSG00000135046.13	ANXA1	chr9	73170393	73184393	+
ENSG00000135164.18	DMTF1	chr7	87196337	87204337	+
ENSG00000135387.20	CAPRIN1	chr11	34101156	34109156	+
ENSG00000135655.15	USP15	chr12	62417431	62439931	+
ENSG00000135829.16	DHX9	chr1	182887751	182895251	+
ENSG00000136514.2	RTP4	chr3	187372076	187383076	+
ENSG00000227403.1	AC009299.3	chr2	161236221	161281050	+
ENSG00000136689.18	IL1RN	chr2	113134016	113187016	+
ENSG00000136867.10	SLC31A2	chr9	113164137	113171137	+
ENSG00000136888.6	ATP6V1G1	chr9	114598373	114611373	+
ENSG00000137449.15	CPEB2	chr4	15070153	15085153	+
ENSG00000137494.13	ANKRD42	chr11	83260694	83264694	+
ENSG00000137960.5	GIPC2	chr1	78138449	78146949	+
ENSG00000138182.14	KIF20B	chr10	89774939	89786439	+
ENSG00000138246.15	DNAJC13	chr3	132539032	132573032	+
ENSG00000138613.13	APH1B	chr15	63309126	63327126	+
ENSG00000138642.14	HERC6	chr4	88443111	88457111	+
ENSG00000138646.8	HERC5	chr4	88506163	88550663	+
ENSG00000138688.15	KIAA1109	chr4	122362758	122366758	+
ENSG00000139163.15	ETNK1	chr12	22690665	22695165	+
ENSG00000139350.11	NEDD1	chr12	96953777	96965777	+
ENSG00000139644.12	TMBIM6	chr12	49764934	49770434	+
ENSG00000140157.14	NIPA2	chr15	22868384	22879884	+
ENSG00000140403.12	DNAJA4	chr15	78282196	78288696	+
ENSG00000140464.19	PML	chr15	74047812	74056812	+
ENSG00000141367.11	CLTC	chr17	59696956	59704956	+
ENSG00000141429.13	GALNT1	chr18	35711834	35718834	+
ENSG00000141682.11	PMAIP1	chr18	59904306	59913306	+
ENSG00000142676.13	RPL11	chr1	23696835	23703335	+
ENSG00000142937.11	RPS8	chr1	44778779	44783779	+
ENSG00000143013.12	LMO4	chr1	87348923	87356423	+
ENSG00000143153.12	ATP1B1	chr1	169132722	169143222	+
ENSG00000144674.16	GOLGA4	chr3	37366751	37372251	+
ENSG00000144802.11	NFKBIZ	chr3	101861022	101905022	+
ENSG00000145868.16	FBXO38	chr5	148442836	148448336	+
ENSG00000145907.14	G3BP1	chr5	151812785	151817785	+
ENSG00000146278.10	PNRC1	chr6	89085160	89090660	+
ENSG00000148303.16	RPL7A	chr9	133351426	133355926	+
ENSG00000149925.18	ALDOA	chr16	30070457	30074457	+
ENSG00000150540.13	HNMT	chr2	138016364	138022364	+
ENSG00000151490.13	PTPRO	chr12	15597399	15604899	+
ENSG00000151692.14	RNF144A	chr2	7068286	7127786	+
ENSG00000151876.12	FBXO4	chr5	41941743	41946243	+
ENSG00000152492.14	CCDC50	chr3	191398670	191407170	+
ENSG00000152601.17	MBNL1	chr3	152465780	152494280	+
ENSG00000152778.8	IFIT5	chr10	89406486	89456001	+
ENSG00000153044.9	CENPH	chr5	69210357	69215357	+
ENSG00000153923.10	CLCA3P	chr1	86655376	86659876	+
ENSG00000154079.5	SDHAF4	chr6	70589569	70597069	+
ENSG00000154727.10	GABPA	chr21	25772460	25776960	+
ENSG00000155115.6	GTF3C6	chr6	110967890	110973390	+
ENSG00000155313.15	USP25	chr21	15880069	15910569	+
ENSG00000156232.7	WHAMM	chr15	82836108	82842108	+
ENSG00000156875.13	MFSD14A	chr1	100083377	100098877	+
ENSG00000157601.13	MX1	chr21	41459214	41469214	+
ENSG00000157856.10	DRC1	chr2	26456711	26462211	+
ENSG00000158714.10	SLAMF8	chr1	159837249	159845249	+
ENSG00000159140.19	SON	chr21	33577481	33582981	+
ENSG00000160679.12	CHTOP	chr1	153646306	153650806	+
ENSG00000161204.11	ABCF3	chr3	184194012	184198012	+
ENSG00000162614.18	NEXN	chr1	77943895	77978895	+
ENSG00000162771.7	FAM71A	chr1	212626778	212642778	+
ENSG00000163219.11	ARHGAP25	chr2	68826833	68831833	+
ENSG00000163563.7	MNDA	chr1	158849506	158878506	+
ENSG00000163564.14	PYHIN1	chr1	158977054	158999554	+
ENSG00000163565.18	IFI16	chr1	159055155	159114655	+
ENSG00000163659.12	TIPARP	chr3	156706770	156737270	+
ENSG00000163874.10	ZC3H12A	chr1	37484379	37507879	+
ENSG00000164053.20	ATRIP	chr3	48467645	48473145	+
ENSG00000164136.16	IL15	chr4	141733987	141742487	+
ENSG00000164309.14	CMYA5	chr5	79800240	79819240	+
ENSG00000164823.9	OSGIN2	chr8	89927888	89935388	+
ENSG00000165512.4	ZNF22	chr10	45005326	45009326	+
ENSG00000165660.7	FAM175B	chr10	124836670	124843170	+
ENSG00000165949.12	IFI27	chr14	94116698	94121698	+
ENSG00000166710.17	B2M	chr15	44718877	44728877	+
ENSG00000166801.15	FAM111A	chr11	59155039	59162539	+
ENSG00000167186.10	COQ7	chr16	19080095	19084095	+
ENSG00000168003.16	SLC3A2	chr11	62888875	62893875	+
ENSG00000168028.13	RPSA	chr3	39412542	39417542	+
ENSG00000168282.5	MGAT2	chr14	49623481	49627481	+
ENSG00000168906.12	MAT2A	chr2	85545280	85552280	+
ENSG00000169155.9	ZBTB43	chr9	126838210	126842710	+
ENSG00000169504.14	CLIC4	chr1	24844324	24849324	+
ENSG00000169605.5	GKN1	chr2	68980974	68993474	+
ENSG00000169618.6	PROKR1	chr2	68658247	68676747	+
ENSG00000170312.15	CDK1	chr10	60794852	60806852	+
ENSG00000171862.10	PTEN	chr10	87971930	87978430	+
ENSG00000173193.13	PARP14	chr3	122730840	122735840	+
ENSG00000173559.12	NABP1	chr2	191696659	191736159	+
ENSG00000173812.10	EIF1	chr17	41692668	41699668	+
ENSG00000175003.13	SLC22A1	chr6	160158718	160164218	+
ENSG00000175105.6	ZNF654	chr3	88144665	88149665	+
ENSG00000175895.3	PLEKHF2	chr8	95156684	95161184	+
ENSG00000175967.3	RP11-544L8__B.4	chr6	113921642	113930142	+
ENSG00000176994.10	SMCR8	chr17	18328055	18333555	+
ENSG00000177294.6	FBXO39	chr17	6797101	6802601	+
ENSG00000178033.5	FAM26E	chr6	116524792	116543292	+
ENSG00000179021.9	C3orf38	chr3	88168729	88195229	+
ENSG00000179639.10	FCER1A	chr1	159308224	159312724	+
ENSG00000179832.17	MROH1	chr8	144261940	144266440	+
ENSG00000181017.5	OR56B2P	chr11	5767465	5799965	+
ENSG00000181074.4	OR52N4	chr11	5755905	5760905	+
ENSG00000182149.20	IST1	chr16	71931199	71935199	+
ENSG00000182541.17	LIMK2	chr22	31280080	31287080	+
ENSG00000182831.11	C16orf72	chr16	9121640	9126640	+
ENSG00000183486.12	MX2	chr21	41409390	41419890	+
ENSG00000183833.16	MAATS1	chr3	119767102	119771102	+
ENSG00000184371.13	CSF1	chr1	109930992	109938992	+
ENSG00000184588.17	PDE4B	chr1	66374579	66397579	+
ENSG00000185127.6	C6orf120	chr6	169704856	169709856	+
ENSG00000185404.16	SP140L	chr2	230403732	230415732	+
ENSG00000185880.12	TRIM69	chr15	44767829	44823829	+
ENSG00000186480.12	INSIG1	chr7	155310235	155317735	+
ENSG00000187257.15	RSBN1L	chr7	77783022	77797022	+
ENSG00000187608.8	ISG15	chr1	1014541	1019541	+
ENSG00000188001.9	TPRG1	chr3	189325304	189332304	+
ENSG00000188229.5	TUBB4B	chr9	137243707	137249707	+
ENSG00000189223.14	PAX8-AS1	chr2	113276581	113299081	+
ENSG00000196141.13	SPATS2L	chr2	200482263	200499263	+
ENSG00000196743.8	GM2A	chr5	151270440	151277940	+
ENSG00000196843.15	ARID5A	chr2	96552638	96564138	+
ENSG00000197646.7	PDCD1LG2	chr9	5571254	5628754	+
ENSG00000197728.10	RPS26	chr12	56044676	56049176	+
ENSG00000198805.11	PNP	chr14	20477094	20485094	+
ENSG00000198814.12	GK	chrX	30731456	30746956	+
ENSG00000198839.9	ZNF277	chr7	112343096	112361596	+
ENSG00000199568.1	RNU5A-1	chr15	65296166	65301166	+
ENSG00000224289.1	RP11-149I23.5	chr10	89363487	89392487	+
ENSG00000204256.12	BRD2	chr6	32981505	32994005	+
ENSG00000204387.12	C6orf48	chr6	31830255	31853266	+
ENSG00000204389.9	HSPA1A	chr6	31817946	31828446	+
ENSG00000204482.10	LST1	chr6	31588909	31600909	+
ENSG00000204592.8	HLA-E	chr6	30494205	30510205	+
ENSG00000204622.11	HLA-J	chr6	30009956	30027456	+
ENSG00000206503.12	HLA-A	chr6	29945884	29956384	+
ENSG00000212743.2	RP11-563J2.3	chr10	6352762	6357262	+
ENSG00000213399.3	AC022210.2	chr2	84916660	84923660	+
ENSG00000214407.3	RP11-221J22.1	chr3	101997926	102012426	+
ENSG00000215846.6	RP11-550P17.1	chr1	159277111	159285611	+
ENSG00000221914.9	PPP2R2A	chr8	26372680	26382680	+
ENSG00000221963.5	APOL6	chr22	35668409	35694909	+
ENSG00000222267.1	RNU6-892P	chr8	20229877	20237377	+
ENSG00000224523.1	RP13-52K8.1	chrX	81427276	81433776	+
ENSG00000225492.6	RP4-644F6.3	chr1	89426243	89493243	+
ENSG00000225884.2	AC098872.3	chr2	191820250	191846250	+
ENSG00000226003.2	RP11-312J18.3	chr1	160848502	160861502	+
ENSG00000226036.1	RP11-338C15.2	chr1	212647755	212660255	+
ENSG00000226853.2	AC010894.3	chr2	174488386	174492886	+
ENSG00000227082.1	CH17-437K3.1	chr1	121463129	121474629	+
ENSG00000227722.2	RP5-1059H15.1	chr1	168376876	168380876	+
ENSG00000228863.8	RP11-404F10.2	chr1	160699761	160713761	+
ENSG00000229922.5	RP11-240M16.1	chr6	137972522	137979022	+
ENSG00000231542.1	CXorf29	chrX	30835300	30850300	+
ENSG00000231752.5	EMBP1	chr1	121571892	121575892	+
ENSG00000231875.1	RP11-346E8.1	chrX	81364170	81378170	+
ENSG00000232087.1	RP11-330C15.1	chr13	108481817	108495317	+
ENSG00000232810.3	TNF	chr6	31578336	31585836	+
ENSG00000232936.5	RP11-80H5.2	chr10	89650667	89697167	+
ENSG00000233432.2	RP11-344P13.3	chr1	121503891	121518891	+
ENSG00000280255.1	RP5-1007F24.1	chr7	26541048	26619048	+
ENSG00000234199.2	AC010982.1	chr2	114007302	114013302	+
ENSG00000234452.5	RP11-168O10.6	chr10	89468140	89535640	+
ENSG00000234756.1	RP11-120C12.3	chr10	62304033	62314533	+
ENSG00000234883.5	MIR155HG	chr21	25575168	25625668	+
ENSG00000235290.1	HLA-W	chr6	29958570	29980070	+
ENSG00000235400.1	RP4-641G12.4	chr1	78750659	78845659	+
ENSG00000236700.5	RP11-557H15.2	chr6	134504581	134514581	+
ENSG00000237576.1	AC097495.2	chr2	68837724	68895224	+
ENSG00000238015.2	RP4-641G12.3	chr1	78666695	78748695	+
ENSG00000240065.7	PSMB9	chr6	32859585	32872085	+
ENSG00000240320.1	AC006133.3	chr19	39698073	39702573	+
ENSG00000241941.2	RPL32P26	chr12	62659225	62663225	+
ENSG00000242198.1	CTD-2235C13.1	chr5	75374809	75385309	+
ENSG00000242539.2	AC007620.3	chr3	179399191	179405191	+
ENSG00000242616.3	GNG10	chr9	111670246	111675246	+
ENSG00000243012.1	RP11-292E2.4	chr3	153443531	153449531	+
ENSG00000244545.1	RP11-788A4.1	chr3	152650447	152657447	+
ENSG00000248019.2	RP11-496N17.2	chr4	88730103	88824103	+
ENSG00000248196.1	RP11-476C8.2	chr4	87167734	87171734	+
ENSG00000248988.1	RP11-815N9.2	chr4	159007835	159025835	+
ENSG00000249367.1	RP11-815N9.3	chr4	159026527	159038527	+
ENSG00000253522.6	MIR3142HG	chr5	160487426	160502426	+
ENSG00000253687.1	CTC-348L5.1	chr5	160639183	160652683	+
ENSG00000257354.2	RP11-631N16.2	chr12	62622213	62628213	+
ENSG00000259374.2	RP11-736N17.4	chr14	103141959	103148459	+
ENSG00000259535.1	RP11-736N17.3	chr14	103149408	103159408	+
ENSG00000260314.2	MRC1	chr10	17911170	17930670	+
ENSG00000260366.1	CTD-2639E6.4	chr19	48926444	48935444	+
ENSG00000260549.1	MT1L	chr16	56618818	56625318	+
ENSG00000260686.1	CTB-36H16.2	chr5	122834533	122843033	+
ENSG00000264017.2	RN7SL336P	chr6	89091242	89099242	+
ENSG00000264083.1	RP11-227G15.9	chr17	32432841	32439341	+
ENSG00000267088.1	RP11-115N12.1	chr18	42089752	42097252	+
ENSG00000270589.1	RP11-348N5.7	chr10	110912244	110917244	+
ENSG00000271815.1	CTD-2235C13.3	chr5	75364242	75374242	+
ENSG00000272335.1	RP11-53O19.3	chr5	44828592	44833092	+
ENSG00000272343.1	RP11-140I16.3	chr8	56223173	56228673	+
ENSG00000272936.1	RP11-700J17.2	chr4	44704965	44713965	+
ENSG00000272941.1	RP11-134L10.1	chr7	135169547	135198047	+
ENSG00000272993.1	RP11-196G18.24	chr1	149846486	149850486	+
ENSG00000274213.1	RP11-670E13.6	chr17	56914533	56919033	+
ENSG00000275103.1	SCb-64M4.1	chr8	89833564	89838564	+
ENSG00000275302.1	CCL4	chr17	36105621	36110121	+
ENSG00000276070.4	CCL4L2	chr17	36212878	36217378	+
ENSG00000277514.1	OR52Q1P	chr11	5904448	5915448	+
ENSG00000278637.1	HIST1H4A	chr6	26021990	26026990	+
ENSG00000280270.1	RP11-560F18.1	chr3	187384849	187412349	+
ENSG00000283601.1	RP11-448N3.1	chr11	60608418	60613918	+
ENSG00000283664.1	MIR4679-1	chr10	89063410	89076910	+
ENSG00000284688.1	CTA-14H9.6	chr6	26478533	26490033	+
ENSG00000284715.1	RP11-886D15.5	chr11	104969855	104975355	-
ENSG00000284637.1	RP5-838N20.5	chr1	89199279	89203279	-
ENSG00000280232.1	RP11-321N4.4	chr6	85488940	85498440	-
ENSG00000279838.1	RP4-635A23.6	chr1	185280383	185292383	-
ENSG00000279320.1	RP11-329N15.3	chr3	146436569	146504569	-
ENSG00000278970.1	CTC-205M6.3	chr5	180822953	180829953	-
ENSG00000277895.1	RP11-114F3.4	chr12	64447590	64451590	-
ENSG00000274736.4	CCL23	chr17	36002055	36013055	-
ENSG00000273600.1	CTD-2564P9.3	chr11	95740958	95756958	-
ENSG00000273196.1	RP11-717A5.2	chr2	85383073	85387073	-
ENSG00000272345.1	RP1-30M3.5	chr6	24676406	24700906	-
ENSG00000271725.1	RP11-761I4.4	chr15	81297214	81303214	-
ENSG00000229546.1	RP11-366O17.3	chr13	42798365	42842413	-
ENSG00000270977.1	AC015849.16	chr17	35888206	35893706	-
ENSG00000270449.1	RP11-681H10.1	chr11	104677382	104682382	-
ENSG00000270429.1	RP11-19E18.1	chr12	45876949	45880949	-
ENSG00000270336.1	RP11-521F1.1	chr4	167736378	167741878	-
ENSG00000267193.5	RP11-116O18.3	chr18	45665366	45669366	-
ENSG00000265972.5	TXNIP	chr1	145977434	145992434	-
ENSG00000263649.1	MIR3135B	chr6	32731911	32749911	-
ENSG00000262408.1	RP11-670E13.3	chr17	56878138	56884638	-
ENSG00000260032.1	NORAD	chr20	36040121	36045621	-
ENSG00000259590.1	RP11-20G13.3	chr15	99326178	99395178	-
ENSG00000259052.1	AL157871.2	chr14	100275958	100279958	-
ENSG00000258577.1	RP11-406H23.4	chr14	50566418	50571918	-
ENSG00000258441.1	CTD-2552B11.4	chr14	21189578	21200078	-
ENSG00000257761.1	RP11-186F10.2	chr12	71576792	71582292	-
ENSG00000257497.2	RP11-585P4.5	chr12	75471953	75483453	-
ENSG00000256442.1	RP11-705C15.4	chr12	9638513	9647013	-
ENSG00000255899.1	XXbac-BPG299F13.16	chr6	31217841	31224341	-
ENSG00000255470.1	RP11-113D6.6	chr11	18130685	18140185	-
ENSG00000255005.1	RP11-90K17.2	chr11	85911001	85916501	-
ENSG00000254910.1	RP11-326C3.7	chr11	304638	310138	-
ENSG00000254554.1	RP11-351I24.1	chr11	10298656	10302656	-
ENSG00000253912.1	RP11-402L5.2	chr8	99799658	99804158	-
ENSG00000253299.1	RP11-316J7.4	chr8	100157725	100165225	-
ENSG00000253173.3	RP11-152C15.1	chr8	70099297	70103797	-
ENSG00000251916.1	RNU1-61P	chr6	32538939	32549939	-
ENSG00000251136.8	RP11-37B2.1	chr8	89600408	89609408	-
ENSG00000250483.1	RP11-23J14.1	chr8	15770148	15806148	-
ENSG00000249601.2	CTB-27N1.1	chr5	170175578	170191578	-
ENSG00000249318.1	AC010468.2	chr5	111260308	111265808	-
ENSG00000249096.6	RP11-290F5.1	chr4	184318255	184365182	-
ENSG00000249056.1	RP11-326I11.1	chr4	184508174	184559174	-
ENSG00000248601.1	RP11-310I9.1	chr4	167926673	167946673	-
ENSG00000248423.1	RP11-235P11.1	chr8	15676913	15688913	-
ENSG00000248122.1	RP11-642E20.4	chr4	68294842	68304342	-
ENSG00000244641.2	RPS26P43	chr11	123044786	123049786	-
ENSG00000243976.2	RN7SL523P	chr14	100311572	100319072	-
ENSG00000243596.1	RP11-758I14.2	chr3	146217995	146342995	-
ENSG00000241358.1	RP11-758I14.3	chr3	146366862	146391362	-
ENSG00000241106.6	HLA-DOB	chr6	32750097	32812762	-
ENSG00000240032.1	RP11-274H2.3	chr3	146061843	146066343	-
ENSG00000240023.1	RP11-561B11.1	chr14	35382120	35388120	-
ENSG00000237927.1	RP3-393E18.2	chr6	159549454	159586954	-
ENSG00000237781.3	RP11-54A4.2	chr1	150542061	150548561	-
ENSG00000236686.1	RP11-1K20.2	chr3	172336849	172425849	-
ENSG00000236501.5	AC079305.11	chr2	176985007	176990507	-
ENSG00000236172.6	LINC01246	chr2	6496888	6615388	-
ENSG00000235852.1	AC005540.3	chr2	190849296	190880796	-
ENSG00000235040.1	MTCO3P1	chr6	32668623	32706123	-
ENSG00000234676.1	RP11-337A23.3	chr9	26950279	26955779	-
ENSG00000234518.2	RP5-838N20.6	chr1	89067784	89104284	-
ENSG00000234290.2	AC116366.6	chr5	132451889	132468889	-
ENSG00000233875.1	RP11-61L14.6	chr1	154564064	154579064	-
ENSG00000226751.2	AF127936.5	chr21	14683761	14761709	-
ENSG00000232750.2	RP11-177A2.5	chr1	179029808	179035308	-
ENSG00000232000.2	RP11-54D18.3	chr9	14981801	14987301	-
ENSG00000231610.1	AC021021.1	chr2	6483876	6495876	-
ENSG00000231560.1	AC091814.3	chr12	9943136	9948136	-
ENSG00000231233.1	RP11-127L20.6	chr10	104339090	104351590	-
ENSG00000230673.3	CTD-2530H13.2	chrX	74573087	74583087	-
ENSG00000229417.1	RP11-44D15.3	chr10	96184365	96189365	-
ENSG00000226030.1	HLA-DQB3	chr6	32709257	32730757	-
ENSG00000225964.5	AC017076.5	chr2	6770013	6828513	-
ENSG00000225347.1	RP11-550E18.1	chr9	32230956	32333456	-
ENSG00000225231.1	AC091814.2	chr12	9932578	9936578	-
ENSG00000224995.1	RP5-991C6.3	chr6	81794785	81813285	-
ENSG00000222644.1	RNU2-16P	chr4	75724953	75829453	-
ENSG00000221986.6	MYBPHL	chr1	109288364	109292364	-
ENSG00000221711.1	RF00612	chr4	77687745	77702745	-
ENSG00000220563.1	RP11-33E24.1	chr6	85655891	85659891	-
ENSG00000215795.2	RP11-488L18.3	chr1	247176312	247183812	-
ENSG00000214194.8	AC073346.2	chr7	113109717	113116717	-
ENSG00000214135.8	AC024560.3	chr3	197573712	197578212	-
ENSG00000214110.3	RP11-54D18.1	chr9	14914836	14921336	-
ENSG00000213722.8	DDAH2	chr6	31721537	31727037	-
ENSG00000213713.3	RP11-348A11.5	chr11	33069565	33075565	-
ENSG00000213281.4	NRAS	chr1	114697968	114704468	-
ENSG00000211491.2	MIR320D1	chr13	40722327	40727827	-
ENSG00000206965.1	RNU6-5P	chr2	174549465	174557965	-
ENSG00000205837.7	AC079923.1	chr2	6689676	6728176	-
ENSG00000205413.7	SAMD9	chr7	93069512	93099512	-
ENSG00000204569.9	PPP1R10	chr6	30596399	30600399	-
ENSG00000204403.9	CASP12	chr11	104791717	104885717	-
ENSG00000204397.7	CARD16	chr11	105035325	105041325	-
ENSG00000204103.3	MAFB	chr20	40678347	40685847	-
ENSG00000203757.2	OR6K3	chr1	158710826	158716326	-
ENSG00000199224.1	RF00019	chr7	115766772	115833272	-
ENSG00000198876.12	DCAF12	chr9	34081886	34086386	-
ENSG00000198677.10	TTC37	chr5	95456894	95463894	-
ENSG00000198604.10	BAZ1A	chr14	34741230	34752730	-
ENSG00000198502.5	HLA-DRB5	chr6	32513342	32517342	-
ENSG00000197635.9	DPP4	chr2	161931740	161992240	-
ENSG00000197403.4	OR6N1	chr1	158743813	158747813	-
ENSG00000197223.11	C1D	chr2	68025129	68041129	-
ENSG00000197045.12	GMFB	chr14	54469483	54474483	-
ENSG00000196981.3	WDR5B	chr3	122400831	122412331	-
ENSG00000196954.13	CASP4	chr11	104919365	104942865	-
ENSG00000196776.15	CD47	chr3	108038593	108043093	-
ENSG00000196628.16	TCF4	chr18	55211330	55222330	-
ENSG00000196588.15	MKL1	chr22	40404780	40410280	-
ENSG00000196126.11	HLA-DRB1	chr6	32560268	32578768	-
ENSG00000188725.7	SMIM15	chr5	61147708	61157708	-
ENSG00000187626.8	ZKSCAN4	chr6	28240622	28244622	-
ENSG00000186468.12	RPS23	chr5	82265357	82273357	-
ENSG00000185507.19	IRF7	chr11	601052	612552	-
ENSG00000185433.8	LINC00158	chr21	25376819	25385819	-
ENSG00000185338.5	SOCS1	chr16	11248404	11254404	-
ENSG00000184898.6	RBM43	chr2	151234439	151247939	-
ENSG00000184557.4	SOCS3	chr17	78351277	78356777	-
ENSG00000183318.11	SPDYE4	chr17	8747605	8753105	-
ENSG00000181381.13	DDX60L	chr4	168286234	168356734	-
ENSG00000181315.10	ZNF322	chr6	26630382	26634382	-
ENSG00000179523.4	RP11-151N17.2	chr15	44521756	44527256	-
ENSG00000179344.16	HLA-DQB1	chr6	32653966	32659466	-
ENSG00000178860.8	MSC	chr8	71829048	71841548	-
ENSG00000178695.5	KCTD12	chr13	76873665	76880165	-
ENSG00000177606.6	JUN	chr1	58771787	58780787	-
ENSG00000177576.11	C18orf32	chr18	49470249	49477249	-
ENSG00000177409.11	SAMD9L	chr7	93118054	93130054	-
ENSG00000175356.12	SCUBE2	chr11	9004390	9020390	-
ENSG00000175066.15	GK5	chr3	142138526	142157526	-
ENSG00000174125.7	TLR1	chr4	38786676	38790676	-
ENSG00000174021.10	GNG5	chr1	84493824	84498324	-
ENSG00000173726.10	TOMM20	chr1	235103835	235109335	-
ENSG00000173545.4	ZNF622	chr5	16440518	16451518	-
ENSG00000173376.13	NDNF	chr4	121031112	121035612	-
ENSG00000172716.16	SLFN11	chr17	35342304	35350304	-
ENSG00000172466.15	ZNF24	chr18	35320211	35332211	-
ENSG00000171988.18	JMJD1C	chr10	63159720	63167220	-
ENSG00000171855.6	IFNB1	chr9	21069104	21077104	-
ENSG00000171497.4	PPID	chr4	158704133	158709133	-
ENSG00000170852.10	KBTBD2	chr7	32855671	32868171	-
ENSG00000170581.13	STAT2	chr12	56334096	56341596	-
ENSG00000169813.16	HNRNPF	chr10	43374616	43385616	-
ENSG00000169554.19	ZEB2	chr2	144337863	144364363	-
ENSG00000169248.12	CXCL11	chr4	76023681	76033681	-
ENSG00000169245.5	CXCL10	chr4	75991116	76021116	-
ENSG00000169021.5	UQCRFS1	chr19	29200820	29205320	-
ENSG00000168288.12	MMADHC	chr2	149550133	149569633	-
ENSG00000166912.16	MTMR10	chr15	30933940	30938940	-
ENSG00000166889.13	PATL1	chr11	59631715	59636715	-
ENSG00000166523.7	CLEC4E	chr12	8524304	8533304	-
ENSG00000165502.6	RPL36AL	chr14	49613518	49618518	-
ENSG00000164754.14	RAD21	chr8	116840434	116845934	-
ENSG00000164691.17	TAGAP	chr6	159026467	159034467	-
ENSG00000164548.10	TRA2A	chr7	23492279	23504779	-
ENSG00000164442.9	CITED2	chr6	139364306	139371806	-
ENSG00000164327.12	RICTOR	chr5	38921418	38937918	-
ENSG00000164096.12	C4orf3	chr4	119284418	119296418	-
ENSG00000163743.13	RCHY1	chr4	75460036	75479036	-
ENSG00000163734.4	CXCL3	chr4	74032588	74036588	-
ENSG00000163694.14	RBM47	chr4	40406266	40423266	-
ENSG00000163682.16	RPL9	chr4	39444020	39452520	-
ENSG00000163666.8	HESX1	chr3	57177342	57197842	-
ENSG00000163660.11	CCNL1	chr3	157096007	157146507	-
ENSG00000163584.17	RPL22L1	chr3	170860874	170864874	-
ENSG00000163512.13	AZI2	chr3	28309002	28315002	-
ENSG00000163191.5	S100A11	chr1	152028505	152032505	-
ENSG00000162994.15	CLHC1	chr2	55167290	55174790	-
ENSG00000162654.8	GBP4	chr1	89156147	89181147	-
ENSG00000160124.9	CCDC58	chr3	122351590	122359590	-
ENSG00000160097.16	FNDC5	chr1	32853767	32862267	-
ENSG00000159346.12	ADIPOR1	chr1	202936822	202940822	-
ENSG00000156508.17	EEF1A1	chr6	73496749	73515749	-
ENSG00000156194.17	PPEF2	chr4	75829863	75859863	-
ENSG00000155304.5	HSPA13	chr21	14364114	14371114	-
ENSG00000154451.14	GBP5	chr1	89203949	89258949	-
ENSG00000154262.12	ABCA6	chr17	69073701	69078701	-
ENSG00000153827.13	TRIP12	chr2	229755837	229763837	-
ENSG00000152795.17	HNRNPDL	chr4	82417063	82422563	-
ENSG00000151748.14	SAV1	chr14	50625557	50632057	-
ENSG00000151726.13	ACSL1	chr4	184734594	184755594	-
ENSG00000151725.11	CENPU	chr4	184677117	184694617	-
ENSG00000150048.10	CLEC1A	chr12	10057053	10069553	-
ENSG00000148634.15	HERC4	chr10	67915898	67921898	-
ENSG00000147873.5	IFNA5	chr9	21299825	21304325	-
ENSG00000147677.10	EIF3H	chr8	116634629	116642129	-
ENSG00000147604.13	RPL7	chr8	73284266	73290266	-
ENSG00000146858.7	ZC3HAV1L	chr7	138990705	139025705	-
ENSG00000146410.11	MTFR2	chr6	136226023	136231023	-
ENSG00000145908.12	ZNF300	chr5	150881391	150894391	-
ENSG00000145850.8	TIMD4	chr5	156912781	156919281	-
ENSG00000145780.7	FEM1C	chr5	115466907	115520907	-
ENSG00000145685.13	LHFPL2	chr5	78470214	78485214	-
ENSG00000145016.15	RUBCN	chr3	197667392	197671392	-
ENSG00000143457.10	GOLPH3L	chr1	150640224	150646224	-
ENSG00000142867.12	BCL10	chr1	85256747	85266247	-
ENSG00000141506.13	PIK3R5	chr17	8873910	8878910	-
ENSG00000140836.16	ZFHX3	chr16	72778884	72782884	-
ENSG00000140105.17	WARS	chr14	100319787	100333787	-
ENSG00000139233.6	LLPH	chr12	66112554	66116554	-
ENSG00000138767.12	CNOT6L	chr4	77702886	77713386	-
ENSG00000138757.14	G3BP2	chr4	75622781	75642781	-
ENSG00000138670.17	RASGEF1B	chr4	81189892	81426392	-
ENSG00000138669.9	PRKG2	chr4	80996369	81087369	-
ENSG00000138593.8	SECISBP2L	chr15	48983475	48988475	-
ENSG00000138496.16	PARP9	chr3	122514423	122527923	-
ENSG00000138433.15	CIR1	chr2	174338021	174348021	-
ENSG00000138135.6	CH25H	chr10	89198628	89205628	-
ENSG00000138035.14	PNPT1	chr2	55606764	55634264	-
ENSG00000137757.10	CASP5	chr11	104976234	104994234	-
ENSG00000137628.16	DDX60	chr4	168156292	168216292	-
ENSG00000137261.13	KIAA0319	chr6	24529603	24544103	-
ENSG00000136986.9	DERL1	chr8	123000163	123013163	-
ENSG00000136826.14	KLF4	chr9	107479851	107484851	-
ENSG00000136527.17	TRA2B	chr3	185908905	185915905	-
ENSG00000136231.13	IGF2BP3	chr7	23304208	23310208	-
ENSG00000136197.12	C7orf25	chr7	42900225	42908725	-
ENSG00000136167.13	LCP1	chr13	46116919	46125919	-
ENSG00000135821.18	GLUL	chr1	182371703	182381703	-
ENSG00000135535.16	CD164	chr6	109344513	109366513	-
ENSG00000134684.10	YARS	chr1	32771236	32775236	-
ENSG00000134668.12	SPOCD1	chr1	31780421	31790421	-
ENSG00000133997.11	MED6	chr14	70576256	70581256	-
ENSG00000133858.15	ZFC3H1	chr12	71590971	71609471	-
ENSG00000133112.16	TPT1	chr13	45324970	45333470	-
ENSG00000133106.14	EPSTI1	chr13	42872887	42886387	-
ENSG00000132912.12	DCTN4	chr5	150699439	150708439	-
ENSG00000132694.18	ARHGEF11	chr1	156930339	156934839	-
ENSG00000132475.10	H3F3B	chr17	75766933	75776433	-
ENSG00000131669.9	NINJ1	chr9	93116988	93121488	-
ENSG00000131165.14	CHMP1A	chr16	89640430	89644430	-
ENSG00000128335.13	APOL2	chr22	36211702	36226202	-
ENSG00000126067.11	PSMB2	chr1	35595543	35599543	-
ENSG00000125844.15	RRBP1	chr20	17600177	17613677	-
ENSG00000125835.18	SNRPB	chr20	2455133	2461633	-
ENSG00000125538.11	IL1B	chr2	112822250	112829750	-
ENSG00000125347.13	IRF1	chr5	132473108	132481608	-
ENSG00000124795.14	DEK	chr6	18216367	18223867	-
ENSG00000124786.10	SLC35B3	chr6	8403567	8413067	-
ENSG00000124201.14	ZNFX1	chr20	49232945	49237945	-
ENSG00000123130.16	ACOT9	chrX	23698252	23702252	-
ENSG00000123095.5	BHLHE41	chr12	26115025	26120025	-
ENSG00000122877.15	EGR2	chr10	62805995	62811995	-
ENSG00000122643.19	NT5C3A	chr7	33002112	33014112	-
ENSG00000121858.10	TNFSF10	chr3	172491507	172505507	-
ENSG00000121853.3	GHSR	chr3	172431632	172445132	-
ENSG00000120963.11	ZNF706	chr8	101166877	101177877	-
ENSG00000120705.12	ETF1	chr5	138501094	138506094	-
ENSG00000120690.15	ELF1	chr13	40927527	40932027	-
ENSG00000120280.5	CXorf21	chrX	30553323	30558823	-
ENSG00000120063.9	GNA13	chr17	65000214	65010714	-
ENSG00000119953.12	SMNDC1	chr10	110276729	110290729	-
ENSG00000119321.8	FKBP15	chr9	113150005	113161005	-
ENSG00000119041.10	GTF3C3	chr2	196758531	196763031	-
ENSG00000118515.11	SGK1	chr6	134164245	134169245	-
ENSG00000117616.17	RSRP1	chr1	25236736	25242236	-
ENSG00000117614.9	SYF2	chr1	25216678	25222678	-
ENSG00000117362.12	APH1A	chr1	150258898	150265398	-
ENSG00000117228.9	GBP1	chr1	88993665	89052318	-
ENSG00000116903.7	EXOC8	chr1	231325752	231332752	-
ENSG00000116701.14	NCF2	chr1	183526562	183555562	-
ENSG00000115561.15	CHMP3	chr2	86498930	86503430	-
ENSG00000115267.5	IFIH1	chr2	162077683	162267078	-
ENSG00000115008.5	IL1A	chr2	112765414	112773914	-
ENSG00000114745.13	GORASP1	chr3	39085158	39096658	-
ENSG00000114698.14	PLSCR4	chr3	146183338	146192338	-
ENSG00000114127.10	XRN1	chr3	142296106	142306606	-
ENSG00000114030.12	KPNA1	chr3	122417448	122421948	-
ENSG00000113595.14	TRIM23	chr5	65584179	65589679	-
ENSG00000113580.14	NR3C1	chr5	143271930	143277930	-
ENSG00000113240.12	CLK4	chr5	178594163	178602663	-
ENSG00000112972.14	HMGCS1	chr5	43262894	43289394	-
ENSG00000112695.11	COX7A2	chr6	75219174	75237674	-
ENSG00000112339.14	HBS1L	chr6	134951877	134960377	-
ENSG00000112096.17	SOD2	chr6	159661056	159669056	-
ENSG00000112029.9	FBXO5	chr6	152966518	152970518	-
ENSG00000110852.4	CLEC2B	chr12	9836483	9852983	-
ENSG00000110848.8	CD69	chr12	9739985	9752485	-
ENSG00000110756.17	HPS5	chr11	18269667	18278667	-
ENSG00000110172.11	CHORDC1	chr11	90187159	90201159	-
ENSG00000109971.13	HSPA8	chr11	123050488	123057488	-
ENSG00000109332.19	UBE2D3	chr4	102768382	102794382	-
ENSG00000108256.8	NUFIP2	chr17	29248835	29255835	-
ENSG00000107798.17	LIPA	chr10	89207568	89213568	-
ENSG00000107263.18	RAPGEF1	chr9	131571269	131576769	-
ENSG00000107201.9	DDX58	chr9	32334704	32455704	-
ENSG00000105193.8	RPS16	chr19	39427706	39433206	-
ENSG00000104447.12	TRPS1	chr8	115398995	115408495	-
ENSG00000104408.9	EIF3E	chr8	108192215	108201215	-
ENSG00000104320.13	NBN	chr8	89911835	89933335	-
ENSG00000102804.14	TSC22D1	chr13	44420142	44432142	-
ENSG00000102786.14	INTS6	chr13	51349076	51354076	-
ENSG00000101160.13	CTSZ	chr20	58985184	58995184	-
ENSG00000100906.10	NFKBIA	chr14	35389510	35401510	-
ENSG00000100109.16	TFIP11	chr22	26487224	26491224	-
ENSG00000095587.8	TLL2	chr10	96360605	96364605	-
ENSG00000092330.16	TINF2	chr14	24232642	24239642	-
ENSG00000090432.6	MUL1	chr1	20493947	20499447	-
ENSG00000083896.12	YTHDC1	chr4	68305386	68310386	-
ENSG00000078618.21	NRDC	chr1	51784190	51789190	-
ENSG00000077458.12	FAM76B	chr11	95758441	95768941	-
ENSG00000075624.14	ACTB	chr7	5520646	5527146	-
ENSG00000073584.19	SMARCE1	chr17	40620961	40624961	-
ENSG00000072364.12	AFF4	chr5	132864378	132875378	-
ENSG00000072274.12	TFRC	chr3	196018682	196027182	-
ENSG00000068784.12	SRBD1	chr2	45384679	45388679	-
ENSG00000068697.6	LAPTM4A	chr2	20027149	20032649	-
ENSG00000067221.13	STOML1	chr15	73973922	73978922	-
ENSG00000067082.14	KLF6	chr10	3771995	3775995	-
ENSG00000067064.11	IDI1	chr10	1031651	1039151	-
ENSG00000065427.14	KARS	chr16	75623473	75627473	-
ENSG00000059378.12	PARP12	chr7	140016243	140023743	-
ENSG00000057608.16	GDI2	chr10	5759222	5765222	-
ENSG00000055332.16	EIF2AK2	chr2	37065709	37099209	-
ENSG00000003056.7	M6PR	chr12	8933362	8940362	-
ENSG00000001630.15	CYP51A1	chr7	92103650	92112150	-
ENSG00000000938.12	FGR	chr1	27607563	27612063	-
ENSG00000002549.12	LAP3	chr4	17607972	17620472	+
ENSG00000003756.16	RBM5	chr3	50119021	50125021	+
ENSG00000005302.17	MSL3	chrX	11775753	11788253	+
ENSG00000010244.18	ZNF207	chr17	32381886	32407386	+
ENSG00000017260.19	ATP2C1	chr3	131016712	131056712	+
ENSG00000023902.13	PLEKHO1	chr1	150164720	150170720	+
ENSG00000026025.15	VIM	chr10	17237593	17243593	+
ENSG00000026508.18	CD44	chr11	35232402	35275902	+
ENSG00000028203.17	VEZT	chr12	95302790	95307290	+
ENSG00000038427.15	VCAN	chr5	83582303	83590803	+
ENSG00000041357.15	PSMA4	chr15	78552419	78565419	+
ENSG00000047315.15	POLR2B	chr4	57031168	57038168	+
ENSG00000053900.10	ANAPC4	chr4	25418498	25422998	+
ENSG00000055208.18	TAB2	chr6	149411613	149415613	+
ENSG00000057252.12	SOAT1	chr1	179358680	179362680	+
ENSG00000062716.12	VMP1	chr17	59842255	59860755	+
ENSG00000064012.21	CASP8	chr2	201287711	201293711	+
ENSG00000065518.7	NDUFB4	chr3	120602500	120607500	+
ENSG00000066084.12	DIP2B	chr12	50748667	50753167	+
ENSG00000066651.18	TRMT11	chr6	126039276	126043276	+
ENSG00000067048.16	DDX3Y	chrY	12920478	12932478	+
ENSG00000068079.7	IFI35	chr17	43014456	43022956	+
ENSG00000271840.1	RP1-224A6.9	chr1	22092946	22112860	+
ENSG00000073331.17	ALPK1	chr4	112442620	112451620	+
ENSG00000075239.13	ACAT1	chr11	108147776	108151776	+
ENSG00000075420.12	FNDC3B	chr3	172401665	172417165	+
ENSG00000079263.18	SP140	chr2	230313215	230319715	+
ENSG00000080345.17	RIF1	chr2	151508013	151557013	+
ENSG00000080371.5	RAB21	chr12	71800285	71811785	+
ENSG00000080815.18	PSEN1	chr14	73223691	73234191	+
ENSG00000082996.19	RNF13	chr3	149962139	149970139	+
ENSG00000261703.1	RP11-327F22.5	chr16	50801935	50827629	+
ENSG00000086061.15	DNAJA1	chr9	33039907	33050907	+
ENSG00000086065.13	CHMP5	chr9	33282069	33287569	+
ENSG00000214870.8	AC004540.5	chr7	26374329	26522256	+
ENSG00000096968.13	JAK2	chr9	5128183	5154683	+
ENSG00000099968.17	BCL2L13	chr22	17730855	17736855	+
ENSG00000100292.16	HMOX1	chr22	35394214	35399714	+
ENSG00000100368.13	CSF2RB	chr22	36940449	36947949	+
ENSG00000100664.10	EIF5	chr14	103345025	103349025	+
ENSG00000101084.17	C20orf24	chr20	36612557	36619557	+
ENSG00000101109.11	STK4	chr20	45079959	45096459	+
ENSG00000102081.14	FMR1	chrX	147951125	147962625	+
ENSG00000102144.14	PGK1	chrX	78129296	78138296	+
ENSG00000103429.10	BFAR	chr16	14669236	14677236	+
ENSG00000104312.7	RIPK2	chr8	89791063	89801563	+
ENSG00000105856.13	HBP1	chr7	107202529	107215529	+
ENSG00000105879.11	CBLL1	chr7	107761667	107770167	+
ENSG00000106211.8	HSPB1	chr7	76304295	76309295	+
ENSG00000106560.10	GIMAP2	chr7	150693641	150706641	+
ENSG00000107104.18	KANK1	chr9	746106	750606	+
ENSG00000107651.12	SEC23IP	chr10	119944658	119953158	+
ENSG00000107854.5	TNKS2	chr10	91865276	91873776	+
ENSG00000107968.9	MAP3K8	chr10	30461833	30470833	+
ENSG00000108055.9	SMC3	chr10	110604636	110608636	+
ENSG00000108424.9	KPNB1	chr17	47685505	47694005	+
ENSG00000108688.11	CCL7	chr17	34272242	34276242	+
ENSG00000108691.9	CCL2	chr17	34257203	34263203	+
ENSG00000108788.11	MLX	chr17	42573239	42578739	+
ENSG00000109046.14	WSB1	chr17	27315926	27332926	+
ENSG00000110324.10	IL10RA	chr11	118003037	118026537	+
ENSG00000110696.9	C11orf58	chr11	16756881	16761881	+
ENSG00000111596.12	CNOT2	chr12	70354993	70365493	+
ENSG00000111832.12	RWDD1	chr6	116597675	116605175	+
ENSG00000111834.12	RSPH4A	chr6	116632985	116637985	+
ENSG00000112941.13	PAPD7	chr5	6757048	6765048	+
ENSG00000114354.13	TFG	chr3	100748966	100799966	+
ENSG00000114416.17	FXR1	chr3	180982753	180989753	+
ENSG00000114439.18	BBX	chr3	107811324	107815324	+
ENSG00000114670.13	NEK11	chr3	131350465	131357465	+
ENSG00000114784.3	EIF1B	chr3	40312424	40317424	+
ENSG00000115446.11	UNC50	chr2	98618515	98624015	+
ENSG00000115540.14	MOB4	chr2	197553699	197560699	+
ENSG00000115839.17	RAB3GAP1	chr2	135176394	135188894	+
ENSG00000115919.14	KYNU	chr2	143055832	143091832	+
ENSG00000116161.17	CACYBP	chr1	175011715	175021715	+
ENSG00000116863.10	ADPRHL2	chr1	36093932	36104432	+
ENSG00000116977.18	LGALS8	chr1	236552981	236569481	+
ENSG00000118363.11	SPCS2	chr11	74979031	74985031	+
ENSG00000118503.14	TNFAIP3	chr6	137883312	137956312	+
ENSG00000119048.7	UBE2B	chr5	134391992	134399492	+
ENSG00000119689.14	DLST	chr14	74903745	74909745	+
ENSG00000120217.13	CD274	chr9	5470566	5525566	+
ENSG00000120437.8	ACAT2	chr6	159779055	159795055	+
ENSG00000121350.15	PYROXD1	chr12	21471252	21475252	+
ENSG00000121797.9	CCRL2	chr3	46412997	46423997	+
ENSG00000122862.4	SRGN	chr10	69104811	69121311	+
ENSG00000123091.4	RNF11	chr1	51273455	51277455	+
ENSG00000123240.16	OPTN	chr10	13138308	13150308	+
ENSG00000123595.7	RAB9A	chrX	13710506	13725006	+
ENSG00000123610.4	TNFAIP6	chr2	151380048	151415048	+
ENSG00000124882.3	EREG	chr4	74388751	74394751	+
ENSG00000125779.22	PANK2	chr20	3929882	3946382	+
ENSG00000126947.12	ARMCX1	chrX	101554700	101558700	+
ENSG00000127603.25	MACF1	chr1	39487177	39491177	+
ENSG00000128272.14	ATF4	chr22	39522685	39533185	+
ENSG00000128534.7	LSM8	chr7	118192824	118205824	+
ENSG00000128604.19	IRF5	chr7	128950035	128954535	+
ENSG00000130368.5	MAS1	chr6	159916530	159927530	+
ENSG00000130449.5	ZSWIM6	chr5	61546170	61554670	+
ENSG00000130775.15	THEMIS2	chr1	27886685	27893185	+
ENSG00000134186.11	PRPF38B	chr1	108701803	108705803	+
ENSG00000134321.11	RSAD2	chr2	6898239	6990239	+
ENSG00000134627.11	PIWIL4	chr11	94621421	94640421	+
ENSG00000134758.13	RNF138	chr18	32131561	32136561	+
ENSG00000134900.11	TPP2	chr13	102679958	102683958	+
ENSG00000135047.14	CTSL	chr9	87731393	87736893	+
ENSG00000135144.7	DTX1	chr12	113098028	113102028	+
ENSG00000135604.9	STX11	chr6	144188370	144212370	+
ENSG00000136048.13	DRAM1	chr12	102012130	102063130	+
ENSG00000136560.13	TANK	chr2	161236221	161280721	+
ENSG00000136868.10	SLC31A1	chr9	113264492	113272992	+
ENSG00000137393.9	RNF144B	chr6	18468874	18509374	+
ENSG00000137575.11	SDCBP	chr8	58582860	58617360	+
ENSG00000138071.13	ACTR2	chr2	65271253	65280753	+
ENSG00000138385.15	SSB	chr2	169812064	169827064	+
ENSG00000273033.2	RP11-67L2.2	chr3	122881139	122910416	+
ENSG00000138756.17	BMP2K	chr4	78916372	78925372	+
ENSG00000139083.10	ETV6	chr12	11895402	11910902	+
ENSG00000139291.13	TMEM19	chr12	71705046	71715046	+
ENSG00000139921.12	TMX1	chr14	51257546	51273046	+
ENSG00000140941.12	MAP1LC3B	chr16	87404779	87410779	+
ENSG00000141428.16	C18orf21	chr18	35979286	35984786	+
ENSG00000141664.9	ZCCHC2	chr18	62587709	62594709	+
ENSG00000142541.16	RPL13A	chr19	49492308	49496308	+
ENSG00000143337.18	TOR1AIP1	chr1	179925000	179929500	+
ENSG00000143344.15	RGL1	chr1	183928531	183959031	+
ENSG00000143924.18	EML4	chr2	42332548	42339548	+
ENSG00000144357.16	UBR3	chr2	170084131	170094631	+
ENSG00000144566.10	RAB5A	chr3	19985175	19996675	+
ENSG00000144843.11	ADPRH	chr3	119589945	119595945	+
ENSG00000145425.9	RPS3A	chr4	151104652	151115152	+
ENSG00000145779.7	TNFAIP8	chr5	119399688	119441188	+
ENSG00000146281.5	PM20D2	chr6	89165565	89169565	+
ENSG00000146457.14	WTAP	chr6	159756319	159760319	+
ENSG00000146872.17	TLK2	chr17	62615481	62626981	+
ENSG00000147050.14	KDM6A	chrX	45112602	45119602	+
ENSG00000148459.15	PDSS1	chr10	26746798	26761798	+
ENSG00000148572.15	NRBF2	chr10	63155031	63163031	+
ENSG00000149196.15	C11orf73	chr11	86345931	86350931	+
ENSG00000149289.10	ZC3H12C	chr11	110171841	110187841	+
ENSG00000150347.15	ARID5B	chr10	62096944	62111944	+
ENSG00000150459.12	SAP18	chr13	21149084	21165084	+
ENSG00000152242.10	C18orf25	chr18	46266991	46280991	+
ENSG00000152689.17	RASGRP3	chr2	33564750	33574750	+
ENSG00000152818.18	UTRN	chr6	144853034	144869034	+
ENSG00000154099.17	DNAAF1	chr16	84178767	84185767	+
ENSG00000155097.11	ATP6V1C1	chr8	103073051	103080551	+
ENSG00000155363.18	MOV10	chr1	112700746	112704746	+
ENSG00000155368.16	DBI	chr2	119372560	119383060	+
ENSG00000156273.15	BACH1	chr21	29630751	29657251	+
ENSG00000156976.16	EIF4A2	chr3	186789900	186801900	+
ENSG00000157827.19	FMNL2	chr2	152649834	152655834	+
ENSG00000160791.13	CCR5	chr3	46376206	46384706	+
ENSG00000160932.10	LY6E	chr8	143023832	143038332	+
ENSG00000161057.11	PSMC2	chr7	103369395	103374395	+
ENSG00000162783.10	IER5	chr1	181092899	181102899	+
ENSG00000162924.14	REL	chr2	60931610	60978110	+
ENSG00000163319.10	MRPS18C	chr4	83469735	83477235	+
ENSG00000163661.3	PTX3	chr3	157443628	157450128	+
ENSG00000163714.17	U2SURP	chr3	143060546	143066046	+
ENSG00000163739.4	CXCL1	chr4	73871242	73893242	+
ENSG00000163938.16	GNL3	chr3	52694492	52698492	+
ENSG00000164022.16	AIMP1	chr4	106349226	106355726	+
ENSG00000164451.13	CALHM4	chr6	116558868	116564868	+
ENSG00000165312.6	OTUD1	chr10	23442390	23450890	+
ENSG00000165494.11	PCF11	chr11	83187451	83195951	+
ENSG00000165678.20	GHITM	chr10	84153245	84162245	+
ENSG00000165997.4	ARL5B	chr10	18681639	18686139	+
ENSG00000166024.13	R3HCC1L	chr10	98244897	98249897	+
ENSG00000166225.8	FRS2	chr12	69579789	69584289	+
ENSG00000166928.10	MS4A14	chr11	60417756	60435756	+
ENSG00000168228.14	ZCCHC4	chr4	25370383	25375883	+
ENSG00000168685.14	IL7R	chr5	35879603	35912103	+
ENSG00000168961.16	LGALS9	chr17	27649560	27658560	+
ENSG00000169429.10	CXCL8	chr4	73743716	73757716	+
ENSG00000169764.15	UGP2	chr2	63891562	63909562	+
ENSG00000169871.12	TRIM56	chr7	101097967	101109967	+
ENSG00000170017.12	ALCAM	chr3	105576900	105583400	+
ENSG00000170315.13	UBB	chr17	16382745	16387245	+
ENSG00000170836.11	PPM1D	chr17	60666280	60670280	+
ENSG00000171202.6	TMEM126A	chr11	85656547	85662047	+
ENSG00000171204.12	TMEM126B	chr11	85636539	85646039	+
ENSG00000171621.13	SPSB1	chr1	9369532	9374532	+
ENSG00000171863.13	RPS7	chr2	3580919	3585919	+
ENSG00000172183.14	ISG20	chr15	88656483	88672983	+
ENSG00000172869.14	DMXL1	chr5	119249138	119259638	+
ENSG00000173120.14	KDM2A	chr11	67258087	67266087	+
ENSG00000173418.11	NAA20	chr20	20033655	20052655	+
ENSG00000173575.20	CHD2	chr15	93028005	93040505	+
ENSG00000176853.15	FAM91A1	chr8	123815452	123821452	+
ENSG00000178694.9	NSUN3	chr3	94128545	94134045	+
ENSG00000179010.14	MRFAP1	chr4	6642745	6647745	+
ENSG00000179331.2	RAB39A	chr11	107963482	107970982	+
ENSG00000180974.4	OR52E4	chr11	5887079	5896579	+
ENSG00000180988.2	OR52N2	chr11	5801297	5844348	+
ENSG00000181374.7	CCL13	chr17	34358610	34373110	+
ENSG00000185947.14	ZNF267	chr16	31917357	31939357	+
ENSG00000186001.13	LRCH3	chr3	197888436	197892936	+
ENSG00000187474.4	FPR3	chr19	51826189	51847189	+
ENSG00000188820.12	FAM26F	chr6	116463779	116475779	+
ENSG00000189266.11	PNRC2	chr1	23963462	23978962	+
ENSG00000196684.12	HSH2D	chr19	16158575	16165075	+
ENSG00000197147.13	LRRC8B	chr1	89597864	89622364	+
ENSG00000197520.10	FAM177B	chr1	222750805	222758305	+
ENSG00000231509.1	RP11-574F11.3	chr9	5571254	5628494	+
ENSG00000197992.6	CLEC9A	chr12	10066027	10084027	+
ENSG00000198160.14	MIER1	chr1	66988619	66993119	+
ENSG00000198355.4	PIM3	chr22	49964080	49971580	+
ENSG00000198585.11	NUDT16	chr3	131388830	131395330	+
ENSG00000198860.12	TSEN15	chr1	184123978	184130478	+
ENSG00000198898.13	CAPZA2	chr7	116922049	116930549	+
ENSG00000199306.1	RNU6-858P	chr3	197894613	197904613	+
ENSG00000202092.1	RNA5SP190	chr5	119445833	119452333	+
ENSG00000204516.9	MICB	chr6	31511124	31515624	+
ENSG00000204642.13	HLA-F	chr6	29738528	29747028	+
ENSG00000204979.7	MS4A13	chr11	60542721	60547721	+
ENSG00000206337.10	HCP5	chr6	31477506	31482006	+
ENSG00000206418.3	RAB12	chr18	8639381	8644381	+
ENSG00000212312.1	RNA5SP109	chr2	162497051	162569051	+
ENSG00000214465.3	AC011742.4	chr2	26150731	26158731	+
ENSG00000215244.2	RP11-563J2.2	chr10	6335982	6340482	+
ENSG00000215765.3	CTB-61M7.1	chr19	54798285	54803285	+
ENSG00000223865.10	HLA-DPB1	chr6	33087201	33094701	+
ENSG00000224032.6	EPB41L4A-AS1	chr5	112164276	112169776	+
ENSG00000225101.5	OR52K3P	chr11	4476407	4482407	+
ENSG00000225172.5	RP11-16L9.2	chr1	198985400	198995900	+
ENSG00000225370.1	AC011515.2	chr19	54672591	54678591	+
ENSG00000225582.1	AC011193.1	chr17	34479957	34514457	+
ENSG00000226336.2	RP1-41P2.6	chr22	35704176	35709176	+
ENSG00000226952.1	RP4-714D9.4	chr1	100099490	100106990	+
ENSG00000227747.2	RP11-16L9.1	chr1	198949805	198960305	+
ENSG00000227946.1	AC007383.3	chr2	206086564	206091064	+
ENSG00000230532.1	AC091133.1	chr17	48937100	48942600	+
ENSG00000230721.1	RP4-612B15.2	chr1	86785467	86789967	+
ENSG00000231292.6	IGKV1OR2-108	chr2	113406872	113414872	+
ENSG00000233766.7	AC098617.1	chr2	192044525	192081525	+
ENSG00000235301.1	HLA-Z	chr6	32896490	32922990	+
ENSG00000235512.1	RP11-467P22.4	chrX	30854707	30868207	+
ENSG00000236530.2	AC097711.1	chr4	80081122	80088622	+
ENSG00000237272.2	OR51R1P	chr11	4419011	4424011	+
ENSG00000249309.1	RP11-153M7.5	chr4	153727722	153731722	+
ENSG00000250519.6	RP11-680H20.2	chr11	94279206	94284206	+
ENSG00000253719.3	ATXN7L3B	chr12	74545430	74557430	+
ENSG00000254087.7	LYN	chr8	56014168	56039668	+
ENSG00000255004.1	RP1-68D18.3	chr11	35286009	35299009	+
ENSG00000255355.1	AP000640.2	chr11	59676041	59687041	+
ENSG00000255666.5	RP11-867G2.6	chr11	94651631	94664131	+
ENSG00000256660.5	CLEC12B	chr12	10018619	10022619	+
ENSG00000257222.1	RP11-554E23.4	chr12	102074820	102088820	+
ENSG00000258159.1	RP1-71H24.4	chr12	113016098	113044598	+
ENSG00000258733.5	CTD-2341M24.1	chr14	86129778	86143778	+
ENSG00000259049.1	RP11-589M4.1	chr14	52777740	52791240	+
ENSG00000259225.6	RP11-1008C21.1	chr15	38062340	38068340	+
ENSG00000259326.1	RP11-102L12.2	chr15	38504981	38510481	+
ENSG00000259529.1	RP11-468E2.4	chr14	24167402	24173902	+
ENSG00000263528.7	IKBKE	chr1	206496889	206507389	+
ENSG00000265354.3	TIMM23	chr10	46003734	46009734	+
ENSG00000266094.7	RASSF5	chr1	206589448	206610448	+
ENSG00000270727.1	RP11-51E20.1	chr10	20547422	20551922	+
ENSG00000271870.1	RP11-97C16.1	chr3	3153435	3161435	+
ENSG00000272699.1	RP11-145M9.5	chr3	179405944	179420444	+
ENSG00000273464.1	RP11-313P22.1	chr21	29657831	29673831	+
ENSG00000274833.1	RP11-1055B8.10	chr17	81387766	81392266	+
ENSG00000276014.1	RN7SL301P	chr17	36110447	36115947	+
ENSG00000277443.2	MARCKS	chr6	113863471	113902971	+
ENSG00000277511.1	CTD-2095E4.5	chr17	32128454	32135454	+
ENSG00000279025.1	RP11-131P10.2	chr13	38373935	38382935	+
ENSG00000283384.1	RP11-153I24.5	chr13	108448316	108458316	+
ENSG00000283408.1	RP1-242N11.1	chr6	18674001	18704501	+
ENSG00000284828.1	RP11-861A13.5	chr3	108027002	108031002	-
ENSG00000284194.1	CTA-384D8.28	chr22	50517067	50523567	-
ENSG00000279805.1	CTA-212A2.1	chr22	36131929	36137429	-
ENSG00000279696.1	RP11-178H8.7	chr11	93719153	93726653	-
ENSG00000279663.2	RP11-542H15.1	chr2	16536689	16541689	-
ENSG00000279519.1	RP11-288C18.1	chr2	36826421	36839921	-
ENSG00000279277.1	RP11-861A13.3	chr3	108032717	108036717	-
ENSG00000277632.1	CCL3	chr17	36039255	36088255	-
ENSG00000273237.1	CTB-119C2.1	chr7	26153032	26173532	-
ENSG00000272982.1	RP5-1180E21.4	chr1	111165373	111181373	-
ENSG00000272910.1	RP11-15L13.4	chr3	179578761	179583261	-
ENSG00000272886.5	DCP1A	chr3	53262927	53283427	-
ENSG00000271986.2	RN7SL827P	chr6	73479089	73487589	-
ENSG00000271538.5	RP11-326I11.4	chr4	184473459	184506459	-
ENSG00000270019.1	RP11-141B14.1	chr2	113884202	113888202	-
ENSG00000266412.5	NCOA4	chr10	46000587	46005087	-
ENSG00000265566.2	RN7SL605P	chr11	57513584	57528084	-
ENSG00000261351.2	CTD-3185P2.1	chr15	66483657	66488657	-
ENSG00000258982.1	RP11-638I2.4	chr14	100189906	100207406	-
ENSG00000258933.1	RP11-991C1.1	chr14	94955776	94960276	-
ENSG00000258906.2	CTD-2552B11.3	chr14	21164840	21184340	-
ENSG00000258722.2	RP11-998D10.5	chr14	21105794	21110294	-
ENSG00000256525.6	POLG2	chr17	64464284	64477784	-
ENSG00000256234.1	RP11-283G6.4	chr12	26201163	26211163	-
ENSG00000255133.1	RP11-646J21.2	chr11	33810376	33814876	-
ENSG00000254952.1	AP001257.1	chr11	60155686	60159686	-
ENSG00000254470.2	AP5B1	chr11	65765892	65775892	-
ENSG00000254233.1	RP11-242J7.1	chr4	184574592	184584092	-
ENSG00000252821.1	RNU6-388P	chr7	32985949	33001949	-
ENSG00000251935.1	RN7SKP179	chr2	190542763	190553263	-
ENSG00000251201.8	TMED7-TICAM2	chr5	115554641	115578641	-
ENSG00000251017.1	RP11-629B11.4	chr4	74081494	74085994	-
ENSG00000168310.10	IRF2	chr4	184309712	184387712	-
ENSG00000249026.2	CTNNAP1	chr5	115384142	115389642	-
ENSG00000243089.1	RP11-779P15.2	chr3	99495186	99507186	-
ENSG00000242072.1	RP11-458K10.1	chr7	115596960	115647460	-
ENSG00000240857.1	RDH14	chr2	18550722	18554722	-
ENSG00000238160.1	AC116366.5	chr5	132406915	132419415	-
ENSG00000235609.7	AF127936.9	chr21	14814342	14818842	-
ENSG00000234076.1	RP11-297K7.2	chr3	188933214	188941714	-
ENSG00000232629.8	HLA-DQB2	chr6	32750097	32756097	-
ENSG00000231539.1	AC010132.10	chr7	42820171	42829671	-
ENSG00000231178.1	RP11-125D12.1	chr6	159272921	159353921	-
ENSG00000230495.1	RP11-462D18.2	chr20	17585754	17599254	-
ENSG00000229124.6	RP11-124N14.4	chr10	17207238	17214238	-
ENSG00000228509.5	AC006460.2	chr2	190649943	190676943	-
ENSG00000197329.11	PELI1	chr2	64079852	64092651	-
ENSG00000227765.4	RP11-162O12.2	chr4	184271128	184299128	-
ENSG00000227057.9	WDR46	chr6	33272107	33279107	-
ENSG00000132109.9	TRIM21	chr11	4362262	4384896	-
ENSG00000216480.2	RP3-393E18.1	chr6	159457561	159526061	-
ENSG00000213700.3	RP11-344N10.3	chr10	72996832	73005832	-
ENSG00000213432.2	RP11-624L12.1	chr10	93274003	93284003	-
ENSG00000207359.1	RNU6-925P	chr8	89854220	89900720	-
ENSG00000206013.2	IFITM5	chr11	292199	298199	-
ENSG00000204560.9	DHX16	chr6	30649118	30653118	-
ENSG00000204525.16	HLA-C	chr6	31257248	31268748	-
ENSG00000203446.2	AC004988.1	chr7	40465626	40538126	-
ENSG00000199488.1	RNU1-70P	chr3	170971369	170994869	-
ENSG00000198964.13	SGMS1	chr10	50301585	50305585	-
ENSG00000197860.9	SGTB	chr5	65650427	65665927	-
ENSG00000197771.12	MCMBP	chr10	119818903	119829403	-
ENSG00000197579.7	TOPORS	chr9	32527543	32540543	-
ENSG00000197430.10	OPALIN	chr10	96322715	96343215	-
ENSG00000189362.11	NEMP2	chr2	190499341	190504341	-
ENSG00000188641.13	DPYD	chr1	97057242	97077742	-
ENSG00000188295.14	ZNF669	chr1	247095461	247099961	-
ENSG00000187555.14	USP7	chr16	8887093	8892093	-
ENSG00000186088.15	GSAP	chr7	77305250	77310750	-
ENSG00000184384.13	MAML2	chr11	95940597	95976597	-
ENSG00000184293.7	CLECL1	chr12	9666859	9715859	-
ENSG00000183891.5	TTC32	chr2	19892642	19896642	-
ENSG00000183386.9	FHL3	chr1	37989269	37996769	-
ENSG00000183023.18	SLC8A1	chr2	40077269	40097269	-
ENSG00000175471.19	MCTP1	chr5	94684740	94703740	-
ENSG00000173530.5	TNFRSF10D	chr8	23131087	23135587	-
ENSG00000173039.18	RELA	chr11	65648095	65653595	-
ENSG00000170385.9	SLC30A1	chr1	211567067	211571567	-
ENSG00000169313.9	P2RY12	chr3	151332879	151337379	-
ENSG00000169228.13	RAB24	chr5	177294197	177301197	-
ENSG00000168374.10	ARF4	chr3	57567362	57571362	-
ENSG00000168259.14	DNAJC7	chr17	41967432	41976432	-
ENSG00000167996.15	FTH1	chr11	61948217	61959717	-
ENSG00000167193.7	CRK	chr17	1416688	1420688	-
ENSG00000165119.20	HNRNPK	chr9	83955082	83968082	-
ENSG00000165092.12	ALDH1A1	chr9	72896161	72900661	-
ENSG00000164949.7	GEM	chr8	94245252	94249252	-
ENSG00000164733.20	CTSB	chr8	11811023	11842523	-
ENSG00000164603.11	C7orf60	chr7	112815146	112819146	-
ENSG00000164430.15	MB21D1	chr6	73403514	73413514	-
ENSG00000164211.12	STARD4	chr5	111440532	111496032	-
ENSG00000164180.13	TMEM161B	chr5	88180632	88189632	-
ENSG00000164111.14	ANXA5	chr4	121657954	121667954	-
ENSG00000163823.3	CCR1	chr3	46190208	46201708	-
ENSG00000163795.13	ZNF513	chr2	27373230	27377230	-
ENSG00000163644.14	PPM1K	chr4	88252619	88257619	-
ENSG00000163297.16	ANTXR2	chr4	79891148	79901148	-
ENSG00000163162.8	RNF149	chr2	101259218	101271218	-
ENSG00000162434.11	JAK1	chr1	64828728	64833228	-
ENSG00000160326.13	SLC2A6	chr9	133466094	133471094	-
ENSG00000158470.5	B4GALT5	chr20	49626444	49632944	-
ENSG00000158195.10	WASF2	chr1	27395225	27404225	-
ENSG00000156171.14	DRAM2	chr1	111094832	111117332	-
ENSG00000155962.12	CLIC2	chrX	155262210	155276210	-
ENSG00000155629.14	PIK3AP1	chr10	96574811	96593311	-
ENSG00000155307.18	SAMSN1	chr21	14463727	14485227	-
ENSG00000155287.10	SLC25A28	chr10	99582521	99610521	-
ENSG00000155158.20	TTC39B	chr9	15146621	15163621	-
ENSG00000155096.13	AZIN1	chr8	102819856	102826356	-
ENSG00000154813.9	DPH3	chr3	16247477	16257977	-
ENSG00000154640.14	BTG3	chr21	17588652	17593652	-
ENSG00000154174.7	TOMM70	chr3	100355930	100363430	-
ENSG00000151893.14	CACUL1	chr10	118667666	118674166	-
ENSG00000151694.12	ADAM17	chr2	9474985	9488485	-
ENSG00000150991.14	UBC	chr12	124898103	124911603	-
ENSG00000146425.10	DYNLT1	chr6	158621973	158636473	-
ENSG00000145416.13	1-Mar	chr4	163511797	163524297	-
ENSG00000144655.14	CSRNP1	chr3	39109354	39141854	-
ENSG00000143514.16	TP53BP2	chr1	223774398	223779898	-
ENSG00000143322.19	ABL2	chr1	179077326	179099326	-
ENSG00000143207.19	RFWD2	chr1	175935330	175944830	-
ENSG00000140749.8	IGSF6	chr16	21627536	21639536	-
ENSG00000140319.10	SRP14	chr15	40024738	40035738	-
ENSG00000139597.17	N4BP2L1	chr13	32385722	32400722	-
ENSG00000138821.12	SLC39A8	chr4	102245540	102251040	-
ENSG00000138769.10	CDKL2	chr4	75569504	75578004	-
ENSG00000138760.9	SCARB2	chr4	76148732	76158732	-
ENSG00000138750.14	NUP54	chr4	76103658	76114658	-
ENSG00000138744.14	NAAA	chr4	75862156	75913656	-
ENSG00000138138.13	ATAD1	chr10	87744011	87751511	-
ENSG00000138119.16	MYOF	chr10	93286428	93306428	-
ENSG00000137944.17	CCBL2	chr1	88819772	88935772	-
ENSG00000137055.14	PLAA	chr9	26894082	26904082	-
ENSG00000136942.14	RPL35	chr9	124853379	124857879	-
ENSG00000136930.12	PSMB7	chr9	124345965	124353465	-
ENSG00000136810.12	TXN	chr9	110233310	110243810	-
ENSG00000136754.17	ABI1	chr10	26733092	26746592	-
ENSG00000136451.8	VEZF1	chr17	57964546	57971546	-
ENSG00000136205.16	TNS3	chr7	47261653	47275153	-
ENSG00000135899.17	SP110	chr2	230140792	230167292	-
ENSG00000135842.16	FAM129A	chr1	184778223	184790723	-
ENSG00000135404.11	CD63	chr12	55716322	55725322	-
ENSG00000135363.11	LMO2	chr11	33843575	33858575	-
ENSG00000135317.12	SNX14	chr6	85499495	85505495	-
ENSG00000132823.10	OSER1	chr20	44190995	44196495	-
ENSG00000132485.13	ZRANB2	chr1	71048290	71063290	-
ENSG00000132432.13	SEC61G	chr7	54746249	54752249	-
ENSG00000132002.7	DNAJB1	chr19	14505269	14514769	-
ENSG00000131979.18	GCH1	chr14	54826507	54842007	-
ENSG00000131446.16	MGAT1	chr5	180771781	180784781	-
ENSG00000130589.16	HELZ2	chr20	63552085	63558085	-
ENSG00000130303.12	BST2	chr19	17398938	17402938	-
ENSG00000129667.12	RHBDF2	chr17	76465390	76470890	-
ENSG00000129315.10	CCNT1	chr12	48683957	48688457	-
ENSG00000128512.20	DOCK4	chr7	111703609	111726109	-
ENSG00000127951.6	FGL2	chr7	77181870	77193370	-
ENSG00000126767.17	ELK1	chrX	47631520	47635520	-
ENSG00000125107.17	CNOT1	chr16	58515950	58519950	-
ENSG00000123562.16	MORF4L2	chrX	103669495	103675495	-
ENSG00000122778.9	KIAA1549	chr7	138820880	138831380	-
ENSG00000122566.20	HNRNPA2B1	chr7	26176926	26189926	-
ENSG00000122042.9	UBL3	chr13	29751370	29764370	-
ENSG00000121931.15	LRIF1	chr1	110942684	110947184	-
ENSG00000121579.12	NAA50	chr3	113703459	113716459	-
ENSG00000121486.11	TRMT1L	chr1	185114097	185118097	-
ENSG00000121390.18	PSPC1	chr13	19666751	19674751	-
ENSG00000120694.19	HSPH1	chr13	31078473	31134973	-
ENSG00000120616.15	EPC1	chr10	32260250	32267750	-
ENSG00000120526.10	NUDCD1	chr8	109233418	109240918	-
ENSG00000117450.13	PRDX1	chr1	45503535	45511035	-
ENSG00000117226.11	GBP3	chr1	88993165	89006665	-
ENSG00000117090.14	SLAMF1	chr1	160599099	160608099	-
ENSG00000116560.10	SFPQ	chr1	35169377	35176377	-
ENSG00000116514.16	RNF19B	chr1	32925444	32936444	-
ENSG00000115904.12	SOS1	chr2	38968395	38981395	-
ENSG00000115524.15	SF3B1	chr2	197381283	197389783	-
ENSG00000115415.18	STAT1	chr2	190882357	190964357	-
ENSG00000115414.18	FN1	chr2	215355439	215360439	-
ENSG00000114450.9	GNB4	chr3	179383588	179396088	-
ENSG00000114423.19	CBLB	chr3	105648460	105655460	-
ENSG00000113916.17	BCL6	chr3	187702876	187721376	-
ENSG00000113712.17	CSNK1A1	chr5	149483696	149492196	-
ENSG00000113249.12	HAVCR1	chr5	157025412	157029412	-
ENSG00000112335.14	SNX3	chr6	108194721	108211221	-
ENSG00000111799.20	COL12A1	chr6	75056825	75084325	-
ENSG00000110446.10	SLC15A3	chr11	60925583	60937083	-
ENSG00000109861.15	CTSC	chr11	88275091	88293591	-
ENSG00000109606.12	DHX15	chr4	24511940	24517440	-
ENSG00000109323.9	MANBA	chr4	102626769	102630769	-
ENSG00000109270.12	LAMTOR3	chr4	99871335	99878335	-
ENSG00000108091.10	CCDC6	chr10	59784762	59788762	-
ENSG00000107372.12	ZFAND5	chr9	72347424	72351424	-
ENSG00000107262.20	BAG1	chr9	33242819	33247819	-
ENSG00000105967.15	TFEC	chr7	115833647	115935147	-
ENSG00000105829.11	BET1	chr7	93956761	93962761	-
ENSG00000104043.14	ATP8B4	chr15	49850737	49858237	-
ENSG00000102572.14	STK24	chr13	98436184	98445184	-
ENSG00000101577.9	LPIN2	chr18	2912493	2916993	-
ENSG00000101347.9	SAMHD1	chr20	36867772	36889772	-
ENSG00000100697.14	DICER1	chr14	95077227	95086227	-
ENSG00000100201.20	DDX17	chr22	38476439	38483439	-
ENSG00000093167.17	LRRFIP2	chr3	37048655	37052655	-
ENSG00000087053.18	MTMR2	chr11	95828881	95832881	-
ENSG00000085662.13	AKR1B1	chr7	134438349	134442349	-
ENSG00000085449.14	WDFY1	chr2	223845715	223855715	-
ENSG00000081041.8	CXCL2	chr4	74087034	74097034	-
ENSG00000077147.14	TM9SF3	chr10	96503108	96518108	-
ENSG00000076685.18	NT5C2	chr10	103075016	103088016	-
ENSG00000067167.7	TRAM1	chr8	70564441	70573441	-
ENSG00000066294.14	CD84	chr1	160526594	160541094	-
ENSG00000048392.11	RRM2B	chr8	102194501	102204501	-
ENSG00000047621.11	C12orf4	chr12	4483727	4487727	-
ENSG00000047365.11	ARAP2	chr4	35893220	35948220	-
ENSG00000047249.17	ATP6V1H	chr8	53701056	53715556	-
ENSG00000037474.14	NSUN2	chr5	6593738	6599238	-
ENSG00000034677.12	RNF19A	chr8	100206059	100257059	-
ENSG00000033030.13	ZCCHC8	chr12	122467599	122471599	-
ENSG00000030110.12	BAK1	chr6	33563546	33572546	-
ENSG00000029363.16	BCLAF1	chr6	136244626	136256626	-
ENSG00000023318.7	ERP44	chr9	99953178	99979178	-
ENSG00000021355.12	SERPINB1	chr6	2828331	2832331	-
ENSG00000019582.14	CD74	chr5	150397636	150401636	-
ENSG00000012660.13	ELOVL5	chr6	53255397	53267397	-
ENSG00000010818.9	HIVEP2	chr6	142735466	142751466	-
ENSG00000005893.15	LAMP2	chrX	120421826	120427826	-
ENSG00000005810.17	MYCBP2	chr13	77038654	77044654	-
ENSG00000005381.7	MPO	chr17	58252855	58269855	-
ENSG00000005379.15	BZRAP1	chr17	58286727	58301227	-
ENSG00000001631.15	KRIT1	chr7	92193968	92198968	-
ENSG00000028116.16	VRK2	chr2	58159920	58166420	+
ENSG00000050344.8	NFE2L3	chr7	26187125	26191125	+
ENSG00000085117.11	CD82	chr11	44620363	44626863	+
ENSG00000103769.9	RAB11A	chr15	65891991	65903991	+
ENSG00000104131.12	EIF3J	chr15	44563029	44567529	+
ENSG00000112406.4	HECA	chr6	139180802	139185302	+
ENSG00000113328.18	CCNG1	chr5	163446151	163452151	+
ENSG00000117448.13	AKR1A1	chr1	45570049	45574049	+
ENSG00000117475.13	BLZF1	chr1	169396540	169402540	+
ENSG00000119508.17	NR4A3	chr9	99866891	99870891	+
ENSG00000122644.12	ARL4A	chr7	12690934	12694934	+
ENSG00000123146.19	ADGRE5	chr19	14408725	14414225	+
ENSG00000136051.14	WASHC4	chr12	105169134	105192134	+
ENSG00000137767.13	SQRDL	chr15	45691294	45696794	+
ENSG00000145545.11	SRD5A1	chr5	6674386	6682386	+
ENSG00000155506.16	LARP1	chr5	154817607	154821607	+
ENSG00000159399.9	HK2	chr2	74893359	74897359	+
ENSG00000169018.5	FEM1B	chr15	68295865	68304365	+
ENSG00000171658.8	RP11-443P15.2	chr3	185980872	185985372	+
ENSG00000181467.4	RAP2B	chr3	153170620	153185120	+
ENSG00000196405.12	EVL	chr14	100144236	100150236	+
ENSG00000213064.9	SFT2D2	chr1	168253025	168294525	+
ENSG00000215068.7	AC025171.1	chr5	43045390	43054390	+
ENSG00000228421.2	AC005013.5	chr7	28959345	28964845	+
ENSG00000231535.5	AC006032.1	chrY	3102272	3114272	+
ENSG00000232504.4	AC105053.4	chr2	85890980	85902980	+
ENSG00000242999.3	RN7SL239P	chr11	74846209	74863209	+
ENSG00000261618.1	RP11-79H23.3	chr8	78840522	78886022	+
ENSG00000276071.1	CTD-3234P18.6	chr19	36669404	36674904	+
ENSG00000254838.5	GVINP1	chr11	6709535	6713535	-
ENSG00000251230.5	RP11-701P16.5	chr4	184837584	184844584	-
ENSG00000245112.2	RP11-58H15.4	chr4	143509471	143513471	-
ENSG00000226276.1	AC093382.1	chr2	215932807	215939307	-
ENSG00000226004.1	RP11-10J5.1	chr6	137937578	137943078	-
ENSG00000224821.5	COL4A2-AS2	chr13	110450895	110456395	-
ENSG00000205981.7	DNAJC19	chr3	180978708	180983708	-
ENSG00000203709.11	AL035209.2	chr1	207797517	207801517	-
ENSG00000198205.6	ZXDA	chrX	57902207	57906707	-
ENSG00000197746.13	PSAP	chr10	71802297	71816297	-
ENSG00000196110.7	ZNF699	chr19	9290274	9294274	-
ENSG00000174307.6	PHLDA3	chr1	201459882	201464382	-
ENSG00000166169.16	POLL	chr10	101574381	101578881	-
ENSG00000164933.11	SLC25A32	chr8	103394634	103398634	-
ENSG00000163568.14	AIM2	chr1	159051483	159062483	-
ENSG00000156587.15	UBE2L6	chr11	57533655	57551655	-
ENSG00000148175.12	STOM	chr9	121333987	121338987	-
ENSG00000145901.14	TNIP1	chr5	151016444	151029944	-
ENSG00000143889.15	HNRNPLL	chr2	38536977	38561977	-
ENSG00000141446.10	ESCO1	chr18	21524780	21529280	-
ENSG00000139832.4	RAB20	chr13	110517065	110523065	-
ENSG00000136052.9	SLC41A2	chr12	104796552	104802552	-
ENSG00000135250.16	SRPK2	chr7	105105703	105110703	-
ENSG00000132436.11	FIGNL1	chr7	50437127	50444127	-
ENSG00000121594.11	CD80	chr3	119510292	119524292	-
ENSG00000115355.16	CCDC88A	chr2	55268341	55287841	-
ENSG00000111670.15	GNPTAB	chr12	101739996	101745496	-
ENSG00000104951.15	IL4I1	chr19	49878653	49889653	-
ENSG00000102158.19	MAGT1	chrX	77820363	77826363	-
ENSG00000100220.11	RTCB	chr22	32381081	32387581	-
ENSG00000067182.7	TNFRSF1A	chr12	6321256	6328756	-
ENSG00000059758.7	CDK17	chr12	96273760	96278260	-
ENSG00000056558.10	TRAF1	chr9	120888392	120902392	-
ENSG00000055955.15	ITIH4	chr3	52805974	52812974	-
ENSG00000025039.14	RRAGD	chr6	89360635	89364635	-
ENSG00000001084.11	GCLC	chr6	53492840	53497340	-
ENSG00000038210.12	PI4K2B	chr4	25279092	25285092	+
ENSG00000106605.10	BLVRA	chr7	43807342	43811342	+
ENSG00000107175.11	CREB3	chr9	35737004	35741004	+
ENSG00000108061.11	SHOC2	chr10	111013667	111033167	+
ENSG00000110218.8	PANX1	chr11	94181972	94188972	+
ENSG00000112679.14	DUSP22	chr6	351355	362355	+
ENSG00000114166.7	KAT2B	chr3	20154404	20165404	+
ENSG00000125534.9	PPDPF	chr20	63522206	63526706	+
ENSG00000130255.12	RPL36	chr19	5691876	5697376	+
ENSG00000136874.10	STX17	chr9	99970341	99980341	+
ENSG00000137198.9	GMPR	chr6	16295549	16307549	+
ENSG00000137200.12	CMTR1	chr6	37482827	37493327	+
ENSG00000141753.6	IGFBP4	chr17	40457731	40462231	+
ENSG00000146192.14	FGD2	chr6	37029070	37039070	+
ENSG00000151348.13	EXT2	chr11	44245429	44252929	+
ENSG00000157500.10	APPL1	chr3	57273468	57279968	+
ENSG00000159873.9	CCDC117	chr22	28789301	28794801	+
ENSG00000164543.5	STK17A	chr7	43626786	43631286	+
ENSG00000165806.19	CASP7	chr10	113730907	113740407	+
ENSG00000170222.11	ADPRM	chr17	10711233	10715733	+
ENSG00000172795.15	DCP2	chr5	113020970	113025470	+
ENSG00000208018.1	MIR645	chr20	50585879	50598879	+
ENSG00000214106.8	AC093726.6	chr7	154952188	154956188	+
ENSG00000226029.1	RP4-798A10.2	chr1	16468481	16473981	+
ENSG00000231563.1	RP11-245P10.4	chr1	228409694	228414194	+
ENSG00000256448.5	RP11-809N8.4	chr11	73410682	73421682	+
ENSG00000261438.1	RP11-399O19.9	chr10	89017059	89027059	+
ENSG00000268173.3	AC007192.4	chr19	18178117	18185117	+
ENSG00000271605.5	MILR1	chr17	64468643	64479143	+
ENSG00000274925.1	CTD-2547G23.4	chr16	25261066	25268066	+
ENSG00000272918.1	CTB-152G17.6	chr7	105096837	105102837	-
ENSG00000272650.1	RP11-571I18.4	chr4	53990914	53997414	-
ENSG00000272155.1	RP11-707M3.3	chr8	65707333	65714333	-
ENSG00000256262.1	RP11-117B7.1	chr12	109047349	109052349	-
ENSG00000250889.2	RP11-229C3.2	chr5	75039718	75047718	-
ENSG00000233223.2	AC113189.5	chr17	7574463	7581963	-
ENSG00000197265.8	GTF2E2	chr8	30562317	30578317	-
ENSG00000183734.4	ASCL2	chr11	2263494	2268494	-
ENSG00000172197.10	MBOAT1	chr6	20095144	20102144	-
ENSG00000167604.14	NFKBID	chr19	35883652	35887652	-
ENSG00000159842.14	ABR	chr17	998017	1003517	-
ENSG00000159322.17	ADPGK	chr15	72743368	72751368	-
ENSG00000152766.5	ANKRD22	chr10	88815131	88822131	-
ENSG00000137947.11	GTF2B	chr1	88848431	88852931	-
ENSG00000130363.11	RSPH3	chr6	158968870	158972870	-
ENSG00000114978.17	MOB1A	chr2	74147027	74152527	-
ENSG00000114737.15	CISH	chr3	50597489	50606489	-
ENSG00000108518.7	PFN1	chr17	4941651	4945651	-
ENSG00000107223.12	EDF1	chr9	136847618	136862118	-
ENSG00000100997.18	ABHD12	chr20	25285742	25294742	-
ENSG00000075142.13	SRI	chr7	88200617	88205117	-
