# Supplementary material for: ARTDeco: automatic readthrough transcription detection
Source: BMC Bioinformatics. 2020 May 26;21:214. doi: 10.1186/s12859-020-03551-0 (PMC7249449; doi:10.1186/s12859-020-03551-0)
Supplement: Supplementary file 4 — Additional file 4. Supplementary Table 3: List of IAV-associated eQTLs mapped to primary induction and read-in genes. [file 12859_2020_3551_MOESM4_ESM.csv]

Supplementary Table 3: List of IAV-associated eQTLs mapped to primary induction and read-in genes.
Gene ID	Gene Symbol	Variant	eQTL Mapping
ENSG00000035720	STAP1	rs7700004	Primary Induction Gene Only
ENSG00000113504	SLC12A7	rs4535497	Primary Induction Gene Only
ENSG00000120539	MASTL	rs35459782	Primary Induction Gene Only
ENSG00000120539	MASTL	rs10829181	Primary Induction Gene Only
ENSG00000128203	ASPHD2	rs880421	Primary Induction Gene Only
ENSG00000132256	TRIM5	rs11821656	Primary Induction Gene Only
ENSG00000135094	SDS	rs12832115	Primary Induction Gene Only
ENSG00000136816	TOR1B	rs10116248	Primary Induction Gene Only
ENSG00000136816	TOR1B	rs1831105	Primary Induction Gene Only
ENSG00000137198	GMPR	rs10949394	Primary Induction Gene Only
ENSG00000140511	HAPLN3	rs72749916	Primary Induction Gene Only
ENSG00000146409	SLC18B1	rs112770421	Primary Induction Gene Only
ENSG00000152749	GPR180	rs34350725	Primary Induction Gene Only
ENSG00000154099	DNAAF1	rs12933059	Primary Induction Gene Only
ENSG00000154099	DNAAF1	rs1804500	Primary Induction Gene Only
ENSG00000167601	AXL	rs74710594	Primary Induction Gene Only
ENSG00000170122	FOXD4	rs71509932	Primary Induction Gene Only
ENSG00000170525	PFKFB3	rs7090504	Primary Induction Gene Only
ENSG00000171049	FPR2	rs2167419	Primary Induction Gene Only
ENSG00000173801	JUP	rs1065029	Primary Induction Gene Only
ENSG00000174837	EMR1	rs8099966	Primary Induction Gene Only
ENSG00000176046	NUPR1	rs9940942	Primary Induction Gene Only
ENSG00000184492	FOXD4L1	rs2757968	Primary Induction Gene Only
ENSG00000184492	FOXD4L1	rs2921832	Primary Induction Gene Only
ENSG00000203364	RP11-370F5.4	rs10992653	Primary Induction Gene Only
ENSG00000213533	TMEM110	rs11718834	Primary Induction Gene Only
ENSG00000223387	RP11-408H1.3	rs234044	Primary Induction Gene Only
ENSG00000223387	RP11-408H1.3	rs234047	Primary Induction Gene Only
ENSG00000241058	NSUN6	rs4573590	Primary Induction Gene Only
ENSG00000241058	NSUN6	rs11597737	Primary Induction Gene Only
ENSG00000035720	STAP1	rs2046599	Primary Induction Gene Only
ENSG00000243089	RP11-779P15.2	rs7644179	Primary Induction Gene Only
ENSG00000262061	RP11-1260E13.4	rs12947988	Primary Induction Gene Only
ENSG00000261000	RP11-534L20.5	rs3860295	Read-In Gene Only
ENSG00000065328	MCM10	rs658064	Read-In Gene Only
ENSG00000100336	APOL4	rs9610445	Read-In Gene Only
ENSG00000117226	GBP3	rs12127787	Read-In Gene Only
ENSG00000136492	BRIP1	rs4988342	Read-In Gene Only
ENSG00000137877	SPTBN5	rs28547280	Read-In Gene Only
ENSG00000137877	SPTBN5	rs11070353	Read-In Gene Only
ENSG00000149150	SLC43A1	rs2848626	Read-In Gene Only
ENSG00000149591	TAGLN	rs2008908	Read-In Gene Only
ENSG00000151725	MLF1IP	rs115824862	Read-In Gene Only
ENSG00000261000	RP11-534L20.5	rs199894249	Read-In Gene Only
ENSG00000169684	CHRNA5	rs4887064	Read-In Gene Only
ENSG00000169684	CHRNA5	rs35773115	Read-In Gene Only
ENSG00000168310	IRF2	rs2310003	Read-In Gene Only
ENSG00000232680	AC002511.3	rs77017251	Read-In Gene Only
ENSG00000234756	RP11-120C12.3	rs3998448	Read-In Gene Only
ENSG00000234756	RP11-120C12.3	rs7896627	Read-In Gene Only
ENSG00000173200	PARP15	rs16833199	Read-In Gene Only
ENSG00000228952	RP11-567G11.1	rs6804094	Read-In Gene Only
ENSG00000065328	MCM10	rs7079880	Read-In Gene Only
ENSG00000197646	PDCD1LG2	rs192824582	Read-In Gene Only
ENSG00000187775	DNAH17	rs183609238	Read-In Gene Only
ENSG00000204010	IFIT1B	rs2458877	Read-In Gene Only
ENSG00000149591	TAGLN	rs499713	Read-In and Upstream Genes
ENSG00000166930	MS4A5	rs2233252	Read-In and Upstream Genes
ENSG00000234148	AL078621.3	rs2757968	Read-In and Upstream Genes
ENSG00000234148	AL078621.3	rs188134261	Read-In and Upstream Genes
ENSG00000166930	MS4A5	rs200819636	Read-In and Upstream Genes
ENSG00000105711	SCN1B	rs2651133	Read-In and Upstream Genes
ENSG00000071203	MS4A12	rs200819636	Read-In and Upstream Genes
ENSG00000249096	RP11-290F5.1	rs13149699	Read-In and Upstream Genes
ENSG00000180712	RP11-290F5.2	rs13149699	Read-In and Upstream Genes
